# Supplementary material for: A model-based approach to estimating the prevalence of disease combinations in South Africa
Source: BMJ Glob Health. 2024 Feb 22;9(2):e013376. doi: 10.1136/bmjgh-2023-013376 (PMC10884267; doi:10.1136/bmjgh-2023-013376)
Supplement: Supplementary data [file bmjgh-2023-013376supp003.xlsx]

## Sheet: Notes
	Notes to users of this workbook:
	This workbook contains the data and code used to produce the results in our submission to International Journal of Epidemiology ("Estimating the most prevalent combinations of long-term conditions in South Africa: a synthesis of published and unpublished data").
	The 'Step 1' sheet shows the results of the systematic review (columns A-N), the STATA input files generated from the data (columns P-S) and the STATA outputs (columns U-W).
	For those disease combinations with 3 or more odds ratio estimates, we pooled the odds ratio estimates using the following meta-regression command in STATA:
		metareg logor expectedprevalence, wsse(selogor) graph
	For those disease combinations with only 2 odds ratio estimates, we pooled the odds ratio estimates using the following meta-analysis command in STATA:
		metan logor selogor, random
	The 'Step 2' sheet shows the estimated prevalence of individual conditions at a national level.
	Estimates are shown both for all adults (ages 15 and older) and for sub-populations (ages 15-49 and 50+).
	The 'Bootstrap' sheet is used to calculate the expected prevalence of a single disease combination (and 95% confidence interval) using bootstrap methods (with a sample of 1000).
	This sheet also calculates the odds ratio for two conditions that we'd expect to observe nationally, and the prevalence of each condition conditional on the other being present (the comorbidity prevalence).
	In order to calculate the prevalence of the disease combination, the user must specify 4 values in the yellow-highlighted cells:
	1	The row reference for the first condition in the 'Step 2' sheet (e.g. 6 for HIV).
	2	The row reference for the second condition in the 'Step 2' sheet (e.g. 10 for stroke).
	3	The row reference for the disease combination in the 'Step 1' sheet (e.g. 214 for stroke and HIV).
	4	The type of analysis used in 'Step 1' for that disease combination. In most cases this will be 0 (for meta-regression), but in a few cases it is 1 (meta-analysis if there are only 2 odds ratios) or 2 (if there is only 1 odds ratio).
	The outputs of the bootstrap are in cells R7:V12.
	The 'Bootstrap output' sheet contains the outputs from the previous sheet, for each pairwise combination of diseases.
	These are copied and pasted from cells R7:V12 in the previous sheet, for each disease combination.
	The 'Conditional prev' sheet is used to calculate the prevalence of comorbities (conditional upon having a particular comorbidity).
	These results are used to generate Figures 3 and 4 of the submitted paper.

## Sheet: Step 1
Condition 1	Condition 2	Study	N	Condition 1 prevalence	Condition 2 prevalence	Number with both conditions	% with both conditions	a	b	c	d	OR	log(OR) mean		STATA files					STATA output
															log(OR)	SE(log(OR))	Expected prevalence	Clinic-based		metareg logor expectedprevalence, wsse(selogor) graph
Hypertension	Diabetes	Wong 2021	17052	0.257741	0.0968801	1090	0.0639221	1090	3305	562	12095	7.09781	1.95979		1.95979	0.0555161	0.02497	0			Mean	SE
		Folb 2015	4393	0.734578	0.419303	1540	0.350558	1540	1687	302	864	2.61163	0.959976		0.959976	0.0755697	0.308011	1		Expected prevalence	-4.77	1.65	Sig
		Sewpaul 2021	3832	0.383612	0.127349	363	0.0947286	363	1107	125	2237	5.86834	1.76957		1.76957	0.110024	0.0488524	0		Constant	2.07	0.16
		Chang 2019	3889	0.643128	0.11496	353.911	0.091003	353.911	2147.21	93.1689	1294.71	2.29044	0.828742		0.828742	0.121642	0.073934	0		tau2	0.209
		Weimann 2016: wave 1	18526	0.2273	0.0281	359.002	0.0193783	359.002	3851.96	161.578	14153.5	8.16384	2.09972		2.09972	0.0964609	0.00638713	0		Adj R2	0.395
		Weimann 2016: wave 3	20015	0.3213	0.0271	412.563	0.0206127	412.563	6018.26	129.843	13454.3	7.10336	1.96057		1.96057	0.101813	0.00870723	0		Covariance	-0.163
		Oni 2015	14364	0.646	0.183	2249.51	0.156607	2249.51	7029.64	379.104	4705.75	3.97215	1.37931		1.37931	0.0586268	0.118218	1
		DHS 2016	7050	0.446667	0.117163	575	0.0815603	575	2574	251	3650	3.24847	1.17818		1.17818	0.0799104	0.0523329	0
		Garin 2016	3836	0.7829	0.092	323.987	0.0844595	323.987	2679.22	28.9254	803.87	3.36067	1.21214		1.21214	0.198181	0.0720268	0
		Sharman 2019	15023	0.238434	0.0642348	727.146	0.0484022	727.146	2854.85	237.854	11203.1	11.9969	2.48464		2.48464	0.0775825	0.0153158	0
		Lalkhen 2015	18856	0.170715	0.0501697	587	0.0311307	587	2632	359	15278	9.49127	2.25037		2.25037	0.0702459	0.00856472	1
		PHDC	2568172	0.209414	0.0924416	158397	0.0616769	158397	379415	79009	1951351	10.3108	2.33319		2.33319	0.00470299	0.0193586	1
		Medscheme	1274501	0.238038	0.10728	101094	0.0793205	101094	202286	35635	935486	13.1196	2.57411		2.57411	0.00663073	0.0255368	0
															log(OR)	SE(log(OR))	Expected prevalence	Clinic-based			Mean	SE
	HIV	Wong 2021	17052	0.257741	0.339901	1155	0.067734	1155	3240	4641	8016	0.61572	-0.484963		-0.484963	0.0389187	0.0876066	0		Expected prevalence	-17	3.01	Sig
		Chang 2019	3889	0.643128	0.232192	429.314	0.110392	429.314	2071.81	473.68	914.195	0.399925	-0.916478		-0.916478	0.077569	0.149329	0		Constant	0.6	0.31
		Weimann 2016: wave 1	18526	0.2273	0.0111	57.2658	0.00309111	57.2658	4153.69	148.373	14166.7	1.31636	0.27487		0.27487	0.156568	0.00252303	0		tau2	0.48
		Weimann 2016: wave 3	20015	0.3213	0.0213	152.256	0.00760708	152.256	6278.56	274.064	13310.1	1.17772	0.163584		0.163584	0.102231	0.00684369	0		Adj R2	0.758
		Oni 2015	14364	0.646	0.384	823.737	0.0573473	823.737	8455.41	4692.04	392.817	0.0081561	-4.80899		-4.80899	0.0639616	0.248064	1		Covariance	-0.694
		DHS 2016	6517	0.448212	0.193647	548	0.0840878	548	2373	714	2882	0.932135	-0.0702782		-0.0702782	0.0631963	0.0867952	0
		Van Heerden 2017	570	0.333333	0.331579	46	0.0807018	46	144	143	237	0.529429	-0.635956		-0.635956	0.19974	0.110526	0
		Sharman 2019	15023	0.238434	0.252812	705.654	0.0469716	705.654	2876.35	3092.35	8348.65	0.662337	-0.411981		-0.411981	0.0469888	0.0602792	0
		Negin 2012	3161	0.679532	0.0632711	126	0.0398608	126	2022	74	939	0.790721	-0.23481		-0.23481	0.151689	0.0429947	0
		PHDC	2568172	0.209414	0.134266	52465	0.0204289	52465	485347	292352	1738008	0.642633	-0.442181		-0.442181	0.00501165	0.0281171	1
		Medscheme	1274501	0.238038	0.0698728	19909	0.015621	19909	283471	69144	901977	0.916182	-0.0875402		-0.0875402	0.00832631	0.0166324	0
															log(OR)	SE(log(OR))	Expected prevalence	Clinic-based			Mean	SE
	TB	Wong 2021	17052	0.257741	0.0131363	56	0.00328407	56	4339	168	12489	0.959438	-0.0414079		-0.0414079	0.155306	0.00338576	0		Expected prevalence	-87.49	38.74	Sig
		Weimann 2016: wave 1	18526	0.2273	0.0159	75.1737	0.00405774	75.1737	4135.79	219.39	14095.7	1.16782	0.15514		0.15514	0.134809	0.00361407	0		Constant	0.36	0.3
		Weimann 2016: wave 3	20015	0.3213	0.0059	39.8416	0.00199059	39.8416	6390.98	78.2469	13505.9	1.07604	0.0732845		0.0732845	0.195218	0.00189567	0		tau2	0.249
		Oni 2015	14364	0.646	0.027	118.028	0.00821691	118.028	9161.12	269.8	4815.06	0.229929	-1.46998		-1.46998	0.111785	0.017442	1		Adj R2	0.414
		DHS 2016	8256	0.447674	0.0147771	55	0.00666182	55	3641	67	4493	1.01299	0.0129028		0.0129028	0.183315	0.00661534	0		Covariance	-9.02
		Sharman 2019	15023	0.238434	0.0276909	150.444	0.0100142	150.444	3431.56	265.556	11175.4	1.84498	0.61247		0.61247	0.103892	0.00660246	0
		PHDC	2568172	0.209414	0.0105904	3992	0.00155441	3992	533820	23206	2007154	0.646809	-0.435704		-0.435704	0.0172036	0.00221778	1
															log(OR)	SE(log(OR))	Expected prevalence	Clinic-based			Mean	SE
	Mental health	Folb 2015	4393	0.734578	0.561348	1604	0.365126	1604	1623	862	304	0.34854	-1.054		-1.054	0.0754265	0.412353	1		Expected prevalence	-3.57	1.32	Sig
		Chang 2019	3889	0.643128	0.16718	449.407	0.115559	449.407	2051.72	200.756	1187.12	1.29524	0.258695		0.258695	0.0923911	0.107518	0		Constant	0.4	0.22
		Petersen 2019	2549	0.526481	0.0914802	95.282	0.0373801	95.282	1246.72	137.901	1069.1	0.592507	-0.523393		-0.523393	0.139586	0.0481626	1		tau2	0.214
		Grimsrud 2009	4351	0.176281	0.049	49.0358	0.01127	49.0358	717.964	164.163	3419.84	1.42279	0.352617		0.352617	0.167839	0.00863778	0		Adj R2	0.525
		Garin 2016	3836	0.7829	0.0479	143.066	0.0372955	143.066	2860.14	40.6789	792.117	0.974021	-0.0263224		-0.0263224	0.182167	0.0375009	0		Covariance	-0.163
		Medscheme	1274501	0.238038	0.064528	35784	0.0280769	35784	267596	46457	924664	2.6616	0.978926		0.978926	0.00736812	0.0153601	0
		Pengpid 2018	22633	0.0956568	0.13	389.7	0.0172182	389.7	1775.3	2552.59	17915.4	1.54065	0.432205		0.432205	0.0598075	0.0124354	0
															log(OR)	SE(log(OR))	Expected prevalence	Clinic-based			Mean	SE
	Chronic cough/COPD	Folb 2015	4393	0.734578	0.263374	736	0.167539	736	2491	421	745	0.522851	-0.648458		-0.648458	0.0740116	0.193468	1		Expected prevalence	-11.31	4.61	Sig
		DHS 2016	8223	0.447282	0.0125258	75	0.00912076	75	3603	28	4517	3.35806	1.21136		1.21136	0.222591	0.00560258	0		Constant	1.37	0.41
		Garin 2016	3836	0.7829	0.0426	126.247	0.032911	126.247	2876.96	37.167	795.629	0.939375	-0.0625405		-0.0625405	0.190869	0.0333515	0		tau2	0.576
		Lalkhen 2015	18856	0.170715	0.00742469	67	0.00355325	67	3152	73	15564	4.53197	1.51116		1.51116	0.17031	0.00126751	1		Adj R2	0.564
		Medscheme	1274501	0.238038	0.00770262	7063	0.00554178	7063	296317	2754	968367	8.38125	2.126		2.126	0.0225632	0.00183352	0		Covariance	-1.025
															log(OR)	SE(log(OR))	Expected prevalence	Clinic-based			Mean	SE
	Asthma	DHS 2016	8235	0.44748	0.037037	175	0.0212508	175	3510	130	4420	1.69516	0.527775		0.527775	0.117973	0.0165733	0		Expected prevalence	-8.82	8.95	NS
		Garin 2016	3836	0.7829	0.0771	239.909	0.0625415	239.909	2763.3	55.8464	776.949	1.20786	0.188851		0.188851	0.154024	0.0603616	0		Constant	0.77	0.28
		Lalkhen 2015	18856	0.170715	0.0257213	116	0.00615189	116	3103	369	15268	1.54679	0.436183		0.436183	0.108252	0.004391	1		tau2	0.131
		Medscheme	1274501	0.238038	0.0545594	31754	0.0249148	31754	271626	37782	933339	2.8879	1.06053		1.06053	0.00791913	0.0129872	0		Adj R2	0.001
																				Covariance	-1.816
															log(OR)	SE(log(OR))	Expected prevalence	Clinic-based			Mean	SE
	Angina/past IHD	Sewpaul 2021	3832	0.383612	0.052453	118	0.0307933	118	1352	83	2279	2.39647	0.873996		0.873996	0.147313	0.0201216	0		Expected prevalence	-25.44	9.57	Sig
		Chang 2019	3889	0.643128	0.098824	277.841	0.0714428	277.841	2223.28	106.485	1281.39	1.50381	0.408		0.408	0.119249	0.0635565	0		Constant	1.91	0.38
		DHS 2016	8234	0.447413	0.0377702	222	0.0269614	222	3462	89	4461	3.21416	1.16757		1.16757	0.127489	0.0168989	0		tau2	0.379
		Garin 2016	3836	0.7829	0.0891	275.277	0.0717615	275.277	2727.93	66.5105	766.285	1.16262	0.150676		0.150676	0.142617	0.0697564	0		Adj R2	0.554
		Lalkhen 2015	18856	0.170715	0.00742469	67	0.00355325	67	3152	73	15564	4.53197	1.51116		1.51116	0.17031	0.00126751	1		Covariance	-2.72
		Medscheme	1274501	0.238038	0.0292099	30245	0.0237309	30245	273135	6983	964138	15.2888	2.72712		2.72712	0.0134524	0.00695307	0
															log(OR)	SE(log(OR))	Expected prevalence	Clinic-based			Mean	SE
	Past stroke	Sewpaul 2021	3832	0.383612	0.0289666	80	0.0208768	80	1390	31	2331	4.32769	1.46503		1.46503	0.214258	0.0111119	0		Expected prevalence	-25.32	20.67	NS
		DHS 2016	8236	0.44779	0.0146916	88	0.0106848	88	3600	33	4515	3.34444	1.2073		1.2073	0.205343	0.00657875	0		Constant	1.92	0.41
		Garin 2016	3836	0.7829	0.0494	172.528	0.044976	172.528	2830.68	16.9705	815.825	2.93003	1.07501		1.07501	0.25749	0.0386753	0		tau2	0.305
		Medscheme	1274501	0.238038	0.00598744	5917	0.0046426	5917	297463	1714	969407	11.2503	2.42039		2.42039	0.0275105	0.00142524	0		Adj R2	0.179
																				Covariance	-5.826
															log(OR)	SE(log(OR))	Expected prevalence	Clinic-based			Mean	SE
	Arthritis	Garin 2016	3836	0.7829	0.306	940.892	0.24528	940.892	2062.31	232.924	599.872	1.17498	0.16125		0.16125	0.0866486	0.239567	0		Expected prevalence	-7.25	2.07	Sig
		Lalkhen 2015	18856	0.170715	0.0281078	256	0.0135766	256	2963	274	15363	4.84433	1.57781		1.57781	0.0892103	0.00479841	1		Constant	1.9	0.28
		Medscheme	1274501	0.238038	0.0191573	17467	0.013705	17467	285913	6949	964172	8.4765	2.1373		2.1373	0.0143419	0.00456017	0		tau2	0.152
																				Adj R2	0.853
																				Covariance	-0.351
															log(OR)	SE(log(OR))	Expected prevalence	Clinic-based			Mean	SE
Diabetes	HIV	Wong 2021	17052	0.0968801	0.339901	363	0.0212878	363	1289	5433	9967	0.516629	-0.660431		-0.660431	0.0617657	0.0329297	0		Expected prevalence	-32.72	8.52	Sig
		Chang 2019	3889	0.11496	0.232192	69.6507	0.0179097	69.6507	377.429	833.344	2608.58	0.577657	-0.548775		-0.548775	0.136346	0.0266928	0		Constant	0.05	0.25
		Weimann 2016: wave 1	18526	0.0281	0.0111	1.69562	9.15266e-05	1.69562	518.885	203.943	17801.5	0.285236	-1.25444		-1.25444	0.772426	0.00031191	0		tau2	0.223
		Weimann 2016: wave 3	20015	0.0271	0.0213	28.3428	0.00141608	28.3428	514.064	397.977	19074.6	2.64256	0.971748		0.971748	0.199481	0.00057723	0		Adj R2	0.671
		Oni 2015	14364	0.183	0.384	178.432	0.0124221	178.432	2450.18	5337.34	6398.04	0.0872963	-2.43845		-2.43845	0.0797256	0.070272	1		Covariance	-1.555
		DHS 2016	6533	0.115108	0.193326	99	0.0151538	99	653	1164	4617	0.601352	-0.508574		-0.508574	0.11273	0.0222534	0
		Van Heerden 2017	570	0.0403509	0.331579	4	0.00701754	4	19	185	362	0.411949	-0.886856		-0.886856	0.557494	0.0133795	0
		Sharman 2019	15021	0.0642434	0.252846	181.42	0.0120778	181.42	783.58	3616.58	10439.4	0.668313	-0.402998		-0.402998	0.0846201	0.0162437	0
		Negin 2012	3058	0.0941792	0.0634402	8	0.00261609	8	280	186	2584	0.396928	-0.924001		-0.924001	0.366517	0.00597474	0
		PHDC	2568172	0.0924416	0.134266	15057	0.00586293	15057	222349	329760	2001006	0.410917	-0.889365		-0.889365	0.00862809	0.0124117	1
		Medscheme	1274501	0.10728	0.0698728	8620	0.00676343	8620	128109	80433	1057339	0.88452	-0.12271		-0.12271	0.011713	0.00749599	0
		Lalkhen 2015	18856	0.0501697	0.0509652	8
															log(OR)	SE(log(OR))	Expected prevalence	Clinic-based			Mean	SE
	TB	Wong 2021	17052	0.0968801	0.0131363	30	0.00175932	30	1622	194	15206	1.44972	0.371369		0.371369	0.197915	0.00127265	0		Expected prevalence	-274.3	155.6	NS
		Weimann 2016: wave 1	18526	0.0281	0.0159	9.76966	0.000527349	9.76966	510.811	284.794	17720.6	1.19006	0.174002		0.174002	0.328456	0.00044679	0		Constant	0.79	0.35
		Weimann 2016: wave 3	20015	0.0271	0.0059	10.0907	0.000504158	10.0907	532.316	107.998	19364.6	3.39897	1.22347		1.22347	0.3321	0.00015989	0		tau2	0.321
		Oni 2015	14364	0.183	0.027	38.5152	0.00268137	38.5152	2590.1	349.313	11386.1	0.484703	-0.724219		-0.724219	0.171174	0.004941	1		Adj R2	0.271
		DHS 2016	6750	0.118667	0.0155556	16	0.00237037	16	785	89	5860	1.34202	0.294174		0.294174	0.274191	0.00184593	0		Covariance	-41.06
		Sharman 2019	15021	0.0642434	0.0276946	72.375	0.00481825	72.375	892.625	343.625	13712.4	3.23555	1.1742		1.1742	0.133867	0.00177919	0
		PHDC	2568172	0.0924416	0.0105904	2253	0.000877278	2253	235153	24945	2305821	0.885631	-0.121455		-0.121455	0.0221049	0.000978995	1
															log(OR)	SE(log(OR))	Expected prevalence	Clinic-based			Mean	SE
	Mental health	Folb 2015	4393	0.419303	0.561348	834	0.189847	834	1008	1632	919	0.465909	-0.763765		-0.763765	0.0623858	0.235375	1		Expected prevalence	-5.45	2.31	Sig
		Chang 2019	3889	0.11496	0.16718	111.149	0.0285803	111.149	335.931	539.014	2902.91	1.78192	0.577691		0.577691	0.119052	0.019219	0		Constant	0.52	0.22
		Petersen 2019	2549	0.0925853	0.0914802	12.036	0.00472185	12.036	223.964	221.147	2091.85	0.50834	-0.676605		-0.676605	0.304219	0.00846972	1		tau2	0.188
		Garin 2016	3836	0.092	0.0479	27.8973	0.0072725	27.8973	325.015	155.847	3327.24	1.8325	0.605683		0.605683	0.213634	0.0044068	0		Adj R2	0.562
		Medscheme	1274501	0.10728	0.064528	15175	0.0119066	15175	121554	67066	1070706	1.99309	0.689687		0.689687	0.00948521	0.00692259	0		Covariance	-0.238
		WHS	2233	0.0837438	0.0918047	35	0.015674	35	152	170	1876	2.54102	0.932566		0.932566	0.203877	0.00768808	0
		Pengpid 2018	22633	0.0265541	0.13	114.791	0.00507184	114.791	486.209	2827.5	19204.5	1.60356	0.472227		0.472227	0.105707	0.00345204	0
															log(OR)	SE(log(OR))	Expected prevalence	Clinic-based			Mean	SE
	Chronic cough/COPD	Folb 2015	4393	0.419303	0.263374	260	0.0591851	260	1582	897	1654	0.303047	-1.19387		-1.19387	0.0787254	0.110433	1		Expected prevalence	-20.77	3.62	Sig
		DHS 2016	6719	0.118768	0.0130972	19	0.0028278	19	779	69	5852	2.06858	0.72686		0.72686	0.261876	0.00155552	0		Constant	1.11	0.2
		Garin 2016	3836	0.092	0.0426	45.8172	0.011944	45.8172	307.095	117.596	3365.49	4.26983	1.45157		1.45157	0.184073	0.0039192	0		tau2	0.104
		Lalkhen 2015	18856	0.0501697	0.00742469	13	0.000689436	13	933	127	17783	1.95103	0.668355		0.668355	0.29313	0.000372495	1		Adj R2	0.906
		Medscheme	1274501	0.10728	0.00770262	2834	0.00222362	2834	133895	6983	1130789	3.42748	1.23183		1.23183	0.0224592	0.000826341	0		Covariance	-0.373
															log(OR)	SE(log(OR))	Expected prevalence	Clinic-based			Mean	SE
	Asthma	DHS 2016	6730	0.118722	0.0389302	48	0.00713224	48	751	214	5717	1.70748	0.535019		0.535019	0.164355	0.00462187	0		Expected prevalence	96.41	130.3	NS
		Garin 2016	3836	0.092	0.0771	49.8431	0.0129935	49.8431	303.069	245.913	3237.18	2.16496	0.7724		0.7724	0.166547	0.0070932	0		Constant	0.23	0.77
		Medscheme	1274501	0.10728	0.0545594	15383	0.0120698	15383	121346	54153	1083619	2.5367	0.930865		0.930865	0.0096248	0.00585315	0		tau2	0.025
		WHS	2261	0.0858027	0.0659	24	0.0106148	24	170	125	1942	2.19332	0.785415		0.785415	0.236778	0.0056544	0		Adj R2	-0.177
																				Covariance	-98.81
															log(OR)	SE(log(OR))	Expected prevalence	Clinic-based			Mean	SE
	Angina/past IHD	Sewpaul 2021	3832	0.127349	0.052453	49	0.0127871	49	439	152	3192	2.34396	0.851843		0.851843	0.171983	0.00667982	0		Expected prevalence	-173.1	53.8	Sig
		Chang 2019	3889	0.11496	0.098824	49.5706	0.0127464	49.5706	397.509	334.756	3107.16	1.15748	0.146245		0.146245	0.161239	0.0113608	0		Constant	2.22	0.37
		DHS 2016	6731	0.118853	0.0408557	67	0.00995394	67	733	208	5723	2.51496	0.922257		0.922257	0.145849	0.00485583	0		tau2	0.112
		Garin 2016	3836	0.092	0.0891	78.1259	0.0203665	78.1259	274.786	263.662	3219.43	3.47162	1.24462		1.24462	0.143326	0.0081972	0		Adj R2	0.686
		Medscheme	1274501	0.10728	0.0292099	15379	0.0120667	15379	121350	21849	1115923	6.47278	1.86761		1.86761	0.0109512	0.00313365	0		Covariance	-18.41
		WHS	2238	0.0848972	0.0504915	32	0.0142985	32	158	81	1967	4.91827	1.59296		1.59296	0.224573	0.00428659	0
															log(OR)	SE(log(OR))	Expected prevalence	Clinic-based			Mean	SE
	Past stroke	Sewpaul 2021	3832	0.127349	0.0289666	28	0.00730689	28	460	83	3261	2.39151	0.871927		0.871927	0.22415	0.00368886	0		Expected prevalence	-156.3	118.8	NS
		DHS 2016	6733	0.118966	0.0144067	19	0.00282192	19	782	78	5854	1.8235	0.600756		0.600756	0.258654	0.00171391	0		Constant	1.38	0.35
		Garin 2016	3836	0.092	0.0494	31.9884	0.008339	31.9884	320.924	157.51	3325.58	2.1045	0.74408		0.74408	0.202551	0.0045448	0		tau2	0.111
		Medscheme	1274501	0.10728	0.00598744	2654	0.00208238	2654	134075	4977	1132795	4.50544	1.50528		1.50528	0.0242086	0.000642335	0		Adj R2	0.309
																				Covariance	-35.12
															log(OR)	SE(log(OR))	Expected prevalence	Clinic-based			Mean	SE
	Arthritis	Garin 2016	3836	0.092	0.306	178.029	0.04641	178.029	174.883	995.787	2487.3	2.54275	0.933246		0.933246	0.112878	0.028152	0		Expected prevalence	-2.17	25.38	NS
		Lalkhen 2015	18856	0.0501697	0.0281078	41	0.00217437	41	905	489	17421	1.61399	0.478706		0.478706	0.166125	0.00141016	1		Constant	1.09	0.38
		Medscheme	1274501	0.10728	0.0191573	7880	0.00618281	7880	128849	16536	1121236	4.14679	1.42233		1.42233	0.0140011	0.0020552	0		tau2	0.286
		WHS	2259	0.0863214	0.100487	54	0.0239044	54	141	173	1891	4.1862	1.43179		1.43179	0.178661	0.00867417	0		Adj R2	-0.571
																				Covariance	-6.51
															log(OR)	SE(log(OR))	Expected prevalence	Clinic-based			Mean	SE
HIV	TB	Wong 2021	17052	0.339901	0.0131363	115	0.00674408	115	5681	109	11147	2.07016	0.727627		0.727627	0.134669	0.00446504	0		Expected prevalence	-26.41	62.65	NS
		Weimann 2016: wave 1	18526	0.0111	0.0159	23.0191	0.00124253	23.0191	182.619	271.544	18048.8	8.37818	2.12563		2.12563	0.229469	0.00017649	0		Constant	1.55	0.35
		Weimann 2016: wave 3	20015	0.0213	0.0059	5.12558	0.000256087	5.12558	421.194	112.963	19475.7	2.09806	0.741015		0.741015	0.454288	0.00012567	0		tau2	0.343
		Oni 2015	14364	0.384	0.027	255.959	0.0178195	255.959	5259.82	131.869	8716.36	3.21657	1.16831		1.16831	0.108605	0.010368	1		Adj R2	-0.111
		DHS 2016	6551	0.193558	0.0157228	60	0.00915891	60	1208	43	5240	6.05267	1.8005		1.8005	0.202339	0.00304328	0		Covariance	-17.94
		Sharman 2019	14978	0.253572	0.0277741	299.52	0.0199973	299.52	3498.48	116.48	11063.5	8.13183	2.09579		2.09579	0.110906	0.00704272	0
		PHDC	2568172	0.134266	0.0105904	11500	0.00447789	11500	333317	15698	2207657	4.85208	1.57941		1.57941	0.0124142	0.00142193	1
		Middelkoop 2010a	758	0.229551	0.030343	16	0.0211082	16	158	7	577	8.3472	2.12193		2.12193	0.461973	0.00696528	0
		Middelkoop 2010b	1207	0.253521	0.01657	11	0.0091135	11	295	9	892	3.69567	1.30716		1.30716	0.454457	0.00420085	0
		Corbett 2004	1734	0.261246	0.027105	17	0.00980392	17	436	30	1251	1.62592	0.486072		0.486072	0.308626	0.00708105	0
															log(OR)	SE(log(OR))	Expected prevalence	Clinic-based			Mean	SE
	Mental health	Chang 2019	3889	0.232192	0.16718	117.209	0.0301387	117.209	785.785	532.954	2453.05	0.686555	-0.376069		-0.376069	0.109947	0.0388179	0		Expected prevalence	-1.69	14.55	NS
		Petersen 2019	2549	0.613182	0.0914802	176.619	0.0692895	176.619	1386.38	56.564	929.436	2.09331	0.738748		0.738748	0.15855	0.056094	1		Constant	0.1	0.52
		Van Heerden 2017	570	0.331579	0.119298	14	0.0245614	14	175	54	327	0.484444	-0.724753		-0.724753	0.314197	0.0395568	0		tau2	0.423
		Negin 2012	3048	0.062664	0.0462598	14	0.00459318	14	177	127	2730	1.70025	0.530777		0.530777	0.292093	0.00289883	0		Adj R2	-0.419
		Medscheme	1274501	0.0698728	0.064528	5982	0.0046936	5982	83071	76259	1109189	1.0474	0.0463083		0.0463083	0.0139004	0.00450875	0		Covariance	-6.025
															log(OR)	SE(log(OR))	Expected prevalence	Clinic-based		metan logor selogor, random
	Chronic cough/COPD	DHS 2016	6520	0.193098	0.0131902	15	0.00230061	15	1244	71	5190	0.881414	-0.126228		-0.126228	0.285916	0.002547	0		Constant	-0.43	0.219643
		Medscheme	1274501	0.0698728	0.00770262	411	0.000322479	411	88642	9406	1176042	0.579722	-0.545206		-0.545206	0.0505127	0.000538204	0		tau2	0.046
		Varkila 2019
		van den Berg 2021
															log(OR)	SE(log(OR))	Expected prevalence	Clinic-based			Mean	SE
	Asthma	DHS 2016	6531	0.192926	0.0390446	37	0.00566529	37	1223	218	5053	0.701242	-0.354902		-0.354902	0.180637	0.00753271	0		Expected prevalence	-29.12	48.81	NS
		Negin 2012	3049	0.0632994	0.056084	11	0.00360774	11	182	160	2696	1.01841	0.0182392		0.0182392	0.320974	0.00355008	0		Constant	-0.14	0.19
		Medscheme	1274501	0.0698728	0.0545594	3877	0.00304197	3877	85176	65659	1119789	0.776284	-0.253237		-0.253237	0.0169055	0.00381222	0		tau2	0
		van den Berg 2021																		Adj R2	0
																				Covariance	-9.16
															log(OR)	SE(log(OR))	Expected prevalence	Clinic-based			Mean	SE
	Angina/past IHD	Chang 2019	3889	0.232192	0.098824	70.7092	0.0181818	70.7092	832.286	313.617	2672.39	0.72394	-0.323046		-0.323046	0.137502	0.0229461	0		Expected prevalence	13.69	49.4	NS
		DHS 2016	6532	0.193356	0.0407226	49	0.00750153	49	1214	217	5052	0.939682	-0.0622135		-0.0622135	0.161363	0.00787395	0		Constant	-0.48	0.61
		Negin 2012	2893	0.0649844	0.0649844	16	0.00553059	16	172	172	2533	1.36993	0.314759		0.314759	0.272988	0.00422298	0		tau2	0.631
		Medscheme	1274501	0.0698728	0.0292099	794	0.000622989	794	88259	36434	1149014	0.283713	-1.25979		-1.25979	0.0360429	0.00204098	0		Adj R2	-0.457
																				Covariance	-22.76
															log(OR)	SE(log(OR))	Expected prevalence	Clinic-based		metan logor selogor, random
	Past stroke	DHS 2016	6534	0.19345	0.0142332	20	0.00306091	20	1244	73	5197	1.14456	0.135022		0.135022	0.254352	0.00275342	0		Constant	-0.2	0.0992821
		Negin 2012	3055	0.0635025	0.0389525	5	0.00163666	5	189	114	2747	0.637473	-0.450243		-0.450243	0.463063	0.00247358	0		tau2	0.004
		Medscheme	1274501	0.0698728	0.00598744	434	0.000340525	434	88619	7197	1178251	0.801769	-0.220935		-0.220935	0.0495502	0.00041836	0
															log(OR)	SE(log(OR))	Expected prevalence	Clinic-based		metan logor selogor, random
	Arthritis	Negin 2012	2902	0.0627154	0.175396	16	0.00551344	16	166	493	2227	0.435397	-0.831498		-0.831498	0.266461	0.011	0		Constant	-0.57	0.0943878
		Medscheme	1274501	0.0698728	0.0191573	1041	0.00081679	1041	88012	23375	1162073	0.588018	-0.530998		-0.530998	0.0318688	0.00133858	0		tau2	0.009
															log(OR)	SE(log(OR))	Expected prevalence	Clinic-based			Mean	SE
TB	Mental health	Koyanagi [45]	199764	0.017	0.069	804.849	0.004029	804.849	2591.14	12978.9	183389	4.38895	1.47909		1.47909	0.041363	0.001173	0		Expected prevalence	-6.61	1.28	Sig
		de Araujo [42]	1434	0.5	0.357741	278	0.193863	278	439	235	482	1.29885	0.26148		0.26148	0.110476	0.17887	0		Constant	1.44	0.14
		Hernandez Sarmiento [43]	426	0.079	0.157							2.66	0.978326		0.978326	0.375709	0.012403	0		tau2	0.02
																				Adj R2	0.951
																				Covariance	-0.11
															log(OR)	SE(log(OR))	Expected prevalence	Clinic-based			Mean	SE
	Chronic cough/COPD	DHS 2016	10290	0.0134111	0.012828	3	0.000291545	3	135	129	10023	1.72661	0.546163		0.546163	0.590417	0.000172037	0		Expected prevalence	0.49	38.54	NS
		Jithoo 2006 (p. 221)	847	0.151122	0.231405	63	0.0743802	63	65	133	586	4.27045	1.45172		1.45172	0.201204	0.0349703	0		Constant	1.44	0.81
		Ehrlich 2004	13827	0.0235771	0.0259637	54	0.0039054	54	272	305	13196	8.58949	2.15054		2.15054	0.159842	0.000612148	0		tau2	1.1
																				Adj R2	-1.71
																				Covariance	-18.95
															log(OR)	SE(log(OR))	Expected prevalence	Clinic-based		metan logor selogor, random
	Asthma	DHS 2016	10308	0.0133877	0.0359915	11	0.00106713	11	127	360	9810	2.36024	0.858762		0.858762	0.318846	0.000481841	0		Constant	0.92	0.168367
		Ehrlich 2005	13826	0.0235064	0.0378273	28.925	0.00209207	28.925	296.075	494.075	13006.9	2.5719	0.944643		0.944643	0.200126	0.000889185	0		tau2	0
		Lalkhen 2015	18856	0.0457149	0.0257213	11
	Angina/past IHD	DHS 2016	10305	0.0133916	0.0343523	16	0.00155264	16	122	338	9829	3.81375	1.33861		1.33861	0.271582	0.00046003	0
	Past stroke	DHS 2016	10309	0.0133864	0.0141624	2	0.000194005	2	136	144	10027	1.024	0.0237157		0.0237157	0.717215	0.000189583	0
	Arthritis
															log(OR)	SE(log(OR))	Expected prevalence	Clinic-based			Mean	SE
Mental health	Chronic cough	Folb 2015	4393	0.561348	0.263374	750	0.170726	750	1716	407	1520	1.63227	0.489974		0.489974	0.0709294	0.147844	1		Expected prevalence	-5.72	5.07	NS
		Pengpid 2020	5059	0.165448	0.0146274	22	0.00434869	22	815	52	4170	2.1647	0.772282		0.772282	0.257201	0.00242007	0		Constant	1.34	0.38
		Garin 2016	3836	0.0479	0.0426	39.8215	0.010381	39.8215	143.923	123.592	3528.66	7.89964	2.06682		2.06682	0.201084	0.00204054	0		tau2	0.389
		Medscheme	1274501	0.064528	0.00770262	1709	0.00134092	1709	80532	8108	1184152	3.09933	1.13118		1.13118	0.0268651	0.000497035	0		Adj R2	0.105
																				Covariance	-1.03
															log(OR)	SE(log(OR))	Expected prevalence	Clinic-based		metan logor selogor, random
	Asthma	Garin 2016	3836	0.0479	0.0771	58.9747	0.015374	58.9747	124.77	236.781	3415.47	6.81806	1.91957		1.91957	0.171719	0.00369309	0		Constant	1.11	0.524149
		Medscheme	1274501	0.064528	0.0545594	9573	0.00751117	9573	72668	59963	1132297	2.48761	0.911321		0.911321	0.0116525	0.00352061	0		tau2	0.216
		WHS	2252	0.0914742	0.0666075	37	0.0164298	37	169	113	1933	3.74514	1.32046		1.32046	0.205697	0.00609287	0
		Pengpid 2018	22633	0.13	0.0217382	88.068	0.00389113	88.068	2854.22	403.932	19286.8	1.47327	0.387483		0.387483	0.119301	0.00282596	0
															log(OR)	SE(log(OR))	Expected prevalence	Clinic-based			Mean	SE
	Angina/past IHD	Chang 2019	3889	0.16718	0.098824	103.897	0.0267156	103.897	546.266	280.429	2958.41	2.00648	0.69638		0.69638	0.123933	0.0165214	0		Expected prevalence	-27.76	29.9	NS
		Garin 2016	3836	0.0479	0.0891	51.3583	0.0133885	51.3583	132.386	290.429	3361.83	4.49058	1.50198		1.50198	0.175401	0.00426789	0		Constant	1.2	0.27
		Medscheme	1274501	0.064528	0.0292099	5411	0.00424558	5411	76830	31817	1160443	2.56869	0.943395		0.943395	0.0151696	0.00188485	0		tau2	0.102
		WHS	2236	0.092576	0.0509839	22	0.009839	22	185	92	1937	2.50376	0.917794		0.917794	0.249491	0.00471989	0		Adj R2	-0.128
																				Covariance	-6.16
															log(OR)	SE(log(OR))	Expected prevalence	Clinic-based			Mean	SE
	Past stroke	Pengpid 2020	5059	0.165448	0.0254991	40	0.0079067	40	797	89	4133	2.33065	0.846147		0.846147	0.194249	0.00421877	0		Expected prevalence	-98.2	149.1	NS
		Garin 2016	3836	0.0479	0.0494	32.6444	0.00851	32.6444	151.1	156.854	3495.4	4.81443	1.57162		1.57162	0.209554	0.00236626	0		Constant	1.44	0.4
		Medscheme	1274501	0.064528	0.00598744	1487	0.00116673	1487	80754	6144	1186116	3.55486	1.26832		1.26832	0.0291287	0.000386358	0		tau2	0.145
																				Adj R2	-0.89
																				Covariance	-48.24
															log(OR)	SE(log(OR))	Expected prevalence	Clinic-based			Mean	SE
	Arthritis	Garin 2016	3836	0.0479	0.306	93.8075	0.0244545	93.8075	89.9369	1080.01	2572.25	2.48419	0.909947		0.909947	0.151966	0.0146574	0		Expected prevalence	-21.33	10.27	Sig
		Medscheme	1274501	0.064528	0.0191573	4569	0.00358493	4569	77672	19847	1172413	3.4749	1.24557		1.24557	0.016822	0.00123618	0		Constant	1.27	0.02
		WHS	2254	0.0918367	0.0993789	49	0.0217391	49	158	175	1872	3.31747	1.1992		1.1992	0.18162	0.00912663	0		tau2	0
																				Adj R2	1
																				Covariance	-0.155
															log(OR)	SE(log(OR))	Expected prevalence	Clinic-based			Mean	SE
Chronic cough/COPD	Asthma	DHS 2016	10288	0.0128305	0.0359642	37	0.00359642	37	95	333	9823	11.4889	2.44138		2.44138	0.201639	0.000461438	0		Expected prevalence	-49.73	11.18	Sig
		Garin 2016	3836	0.0426	0.0771	85.3721	0.0222555	85.3721	78.0415	210.384	3462.2	18.0024	2.89051		2.89051	0.171957	0.00328446	0		Constant	2.7	0.17
		Medscheme	1274501	0.00770262	0.0545594	4182	0.00328128	4182	5635	65354	1199330	13.6194	2.61149		2.61149	0.0208019	0.00042025	0		tau2	0.052
		Jithoo 2006 (p. 221)	847	0.231405	0.145218	50	0.0590319	50	146	73	578	2.71158	0.997531		0.997531	0.205616	0.0336043	0		Adj R2	0.922
																				Covariance	-0.97
															log(OR)	SE(log(OR))	Expected prevalence	Clinic-based			Mean	SE
	Angina/past IHD	DHS 2016	10278	0.0127457	0.0341506	27	0.00262697	27	104	324	9823	7.87099	2.06318		2.06318	0.22325	0.000435272	0		Expected prevalence	-54.6	48.7	NS
		Garin 2016	3836	0.0426	0.0891	64.3355	0.0167715	64.3355	99.0781	277.452	3395.13	7.94587	2.07265		2.07265	0.171858	0.00379566	0		Constant	2.27	0.03
		Medscheme	1274501	0.00770262	0.0292099	2115	0.00165947	2115	7702	35113	1229571	9.61596	2.26342		2.26342	0.0251385	0.000224993	0		tau2	0
																				Adj R2	1
																				Covariance	-0.71
															log(OR)	SE(log(OR))	Expected prevalence	Clinic-based			Mean	SE
	Past stroke	DHS 2016	10284	0.0128355	0.0139051	9	0.000875146	9	123	134	10018	5.47033	1.69934		1.69934	0.356095	0.000178478	0		Expected prevalence	-422.5	124.2	Sig
		Garin 2016	3836	0.0426	0.0494	20.2272	0.005273	20.2272	143.186	169.271	3503.32	2.92369	1.07285		1.07285	0.250231	0.00210444	0		Constant	1.96	0.05
		Medscheme	1274501	0.00770262	0.00598744	379	0.000297371	379	9438	7252	1257432	6.96283	1.94059		1.94059	0.0536951	4.6119e-05	0		tau2	0
																				Adj R2	1
																				Covariance	-2.14
															log(OR)	SE(log(OR))	Expected prevalence	Clinic-based			Mean	SE
	Arthritis	Garin 2016	3836	0.0426	0.306	81.937	0.02136	81.937	81.4766	1091.88	2580.71	2.3769	0.865797		0.865797	0.160566	0.0130356	0		Expected prevalence	-52.67	12.81	Sig
		Lalkhen 2015	18856	0.00742469	0.0281078	17	0.00090157	17	123	513	18203	4.90421	1.59009		1.59009	0.262598	0.000208692	1		Constant	1.55	0.04
		Medscheme	1274501	0.00770262	0.0191573	803	0.000630051	803	9014	23613	1241071	4.68213	1.54375		1.54375	0.0374089	0.000147561	0		tau2	0
																				Adj R2	1
																				Covariance	-0.129
															log(OR)	SE(log(OR))	Expected prevalence	Clinic-based			Mean	SE
Asthma	Angina/past IHD	DHS 2016	10294	0.0360404	0.034389	57	0.00553721	57	314	297	9626	5.88348	1.77215		1.77215	0.155562	0.00123939	0		Expected prevalence	-6.02	83.28	NS
		Garin 2016	3836	0.0771	0.0891	74.5661	0.0194385	74.5661	221.19	267.222	3273.02	4.12909	1.41806		1.41806	0.148255	0.00686961	0		Constant	1.4	0.33
		Medscheme	1274501	0.0545594	0.0292099	5289	0.00414986	5289	64247	31939	1173026	3.02348	1.10641		1.10641	0.0153883	0.00159367	0		tau2	0.119
		WHS	2258	0.0673162	0.05093	21	0.00930027	21	131	94	2012	3.43122	1.23291		1.23291	0.257659	0.00342842	0		Adj R2	-0.6
																				Covariance	-22.22
															log(OR)	SE(log(OR))	Expected prevalence	Clinic-based			Mean	SE
	Past stroke	DHS 2016	10301	0.0360159	0.0141734	25	0.00242695	25	346	121	9809	5.85738	1.7677		1.7677	0.226399	0.000510467	0		Expected prevalence	-86.9	228.6	NS
		Garin 2016	3836	0.0771	0.0494	32.3739	0.0084395	32.3739	263.382	157.124	3383.12	2.64657	0.973264		0.973264	0.203337	0.00380874	0		Constant	1.33	0.5
		Medscheme	1274501	0.0545594	0.00598744	940	0.000737544	940	68596	6691	1198274	2.45411	0.897764		0.897764	0.0350528	0.000326671	0		tau2	0.367
																				Adj R2	-0.972
																				Covariance	-79.12
															log(OR)	SE(log(OR))	Expected prevalence	Clinic-based			Mean	SE
	Arthritis	Garin 2016	3836	0.0771	0.306	139.932	0.0364785	139.932	155.824	1033.88	2506.36	2.17697	0.777934		0.777934	0.122189	0.0235926	0		Expected prevalence	-13.81	13.6	NS
		Lalkhen 2015	18856	0.0257213	0.0281078	28	0.00148494	28	457	502	17869	2.18091	0.779744		0.779744	0.199876	0.000722967	1		Constant	1.14	0.17
		Medscheme	1274501	0.0545594	0.0191573	3926	0.00308042	3926	65610	20490	1184475	3.45911	1.24101		1.24101	0.0178774	0.00104521	0		tau2	0.045
		WHS	2277	0.0667545	0.0996926	38	0.0166886	38	114	189	1936	3.41446	1.22802		1.22802	0.202226	0.00665493	0		Adj R2	0.175
																				Covariance	-1.5
															log(OR)	SE(log(OR))	Expected prevalence	Clinic-based			Mean	SE
Angina/past IHD	Past stroke	Sewpaul 2021	3832	0.052453	0.0289666	22	0.00574113	22	179	89	3542	4.89134	1.58747		1.58747	0.250119	0.00151939	0		Expected prevalence	-242.5	46.1	Sig
		DHS 2016	10298	0.0342785	0.0140804	35	0.00339872	35	318	110	9835	9.84062	2.28652		2.28652	0.202259	0.000482655	0		Constant	2.32	0.03
		Garin 2016	3836	0.0891	0.0494	46.6649	0.012165	46.6649	295.123	142.833	3351.38	3.71007	1.31105		1.31105	0.179213	0.00440154	0		tau2	0
		Medscheme	1274501	0.0292099	0.00598744	1683	0.00132052	1683	35545	5948	1231325	9.80183	2.28257		2.28257	0.0281291	0.000174892	0		Adj R2	1
																				Covariance	-0.62
															log(OR)	SE(log(OR))	Expected prevalence	Clinic-based			Mean	SE
	Arthritis	Garin 2016	3836	0.089	0.306	200.489	0.052265	200.489	140.915	973.327	2521.27	3.68545	1.30439		1.30439	0.116225	0.027234	0		Expected prevalence	-8.46	4.41	NS
		Medscheme	1274501	0.0292099	0.0191573	2808	0.00220322	2808	34420	21608	1215665	4.58971	1.52382		1.52382	0.0207913	0.000559582	0		Constant	1.53	0.02
		WHS	2259	0.0504648	0.100044	31	0.0137229	31	83	195	1950	3.73494	1.31773		1.31773	0.223489	0.00504871	0		tau2	0
																				Adj R2	1
																				Covariance	-0.03
															log(OR)	SE(log(OR))	Expected prevalence	Clinic-based		metan logor selogor, random
Past stroke	Arthritis	Garin 2016	3836	0.049	0.306	95.8233	0.02498	95.8233	92.1407	1077.99	2570.04	2.47939	0.908011		0.908011	0.150352	0.014994	0		Constant	1.16	0.214286
		Medscheme	1274501	0.00598744	0.0191573	539	0.000422911	539	7092	23877	1242993	3.95648	1.37535		1.37535	0.045155	0.000114703	0		tau2	0.097

## Sheet: Step 2
	National disease prevalence for population aged 15+
	Disease	Source	Definition	Year	Prevalence	95% LL	95% UL	SE	Comments
	HIV	Thembisa version 4.5 estimate for 2021		2021	0.182205	0.175282	0.185658
	TB	Kubjane et al (2022) - although actually using the results from paper 3	Prevalence includes untreated TB and people currently receiving TB treatment - it doesn't include people who have recently recovered from TB.	2021	0.00994372	0.00951447	0.0103902		Slightly higher than the 2018 TB prevalence survey (0.85%), which is because we're including extrapulmonary TB.
	Hypertension	Sewpaul et al (2021), reporting on 2012 SANHANES	Based on systolic blood pressure >=140 mmHg, diastolic blood pressure >=90 mmHg, or self-reported receipt medication to lower blood pressure. Three blood pressure measurements were taken (the lower of the last 2 was taken as the final measurement).	2012	0.339	0.318	0.361		Higher prevalence in the 2016 DHS (around 45%). But similar to prevalence in 2012 NIDS (32.1% in Weimann), and a similar estimate is produced using Nojilana et al (2022) estimates, based on a meta-regression of SA surveys (the regression only relates to ages 25+, but if I use the 2012 SANHANES to "fill in the 15-24 gap" I get a total 15+ prevalence of 32.2%, and if I use the 2016 DHS to fill the …
	Depression	Stein et al (2008), based on 2002-4 SASH study	Score of 25+ on the Kessler K-10 scale ('high psychological distress'), adults aged 18+	2003	0.049	0.0390385	0.0589615	0.00508241	Higher prevalence in the same survey for lifetime major depression (9.8% for last 12 months), and for high psychological distress (16% in Myer 2008). GBD (2022) estimates that in 2019 there were 1.684 million cases of major depression in SA, which is equivalent to 4.1% of the 41.3 million South Africans aged 15+ in 2019 (figures from Thembisa 4.5).
	Previous stroke	Sewpaul et al (2021), reporting on 2012 SANHANES	Self-report of having ever been diagnosed with stroke by a doctor/nurse	2012	0.026	0.02	0.035		Lower prevalence in the 2016 DHS (which also relied on self-report): 1.7% in F, 1.0% in M. And lower in the meta-analysis of Abdelatif et al (2019), which reports 1.3% pooled prevalence.
	Previous heart attack/angina	Sewpaul et al (2021), reporting on 2012 SANHANES	Self-report of having ever been diagnosed with heart attack/angina by a doctor/nurse	2012	0.056	0.045	0.069		Lower prevalence in the 2016 DHS (which also relied on self-report): 3.8% in F, 2.2% in M. But not too different from the 4.3% in the meta-analysis of Abdelatif et al (2021), though the meta-analysis may be biased by the inclusion of studies in older adults. The GBD estimate for 2017 is 1.7%, which is relatively low (see notes on Khan 2020).
	Diabetes	Sewpaul et al (2021), reporting on 2012 SANHANES	HbA1c >=6.5% or self-reported taking medication for high blood sugar/diabetes	2012	0.102	0.089	0.117		Lower than the 15.2% in the systematic review by Pheiffer et al (2021), for ages 25+. Roughly in line with the GBD estimate for 2010 (Zhou 2016): 9.0% in M and 11.8% in F, ages 18+.
	COPD/chronic cough	2016 DHS	Self-reported coughing with phlegm on most days for >=3 months (weighted average of results in Tables 16.10.1 and 16.10.2)	2016	0.0181477	0.0147945	0.0215008	0.00171079	Similar proportions reported having ever been diagnosed with COPD/emphysema/chronic bronchitis (1.7% in women, 1.1% in men). This estimate is slightly lower than the GBD estimate of 2.5% in 2019, which is absed on the GOLD definition of COPD (see Safiri et al (2022)).
	Asthma	2016 DHS	Self-report of past diagnosis	2016	0.0354185	0.0308612	0.0399757	0.00232512	Similar proportions reported having asthma symptoms (3.3% in women, 3.5% in men), though it's not clear to me how they calculated this in the survey report. Although one could argue this is an under-estimate, Arokiasamy et al (2017) found that in SA there wasn't much difference between self-report of past diagnosis and self-report of asthma symptoms.
	Arthritis	WHS 2003, reweighted to 2021	Self-reported past diagnosis	2003	0.113195	0.0890194	0.13737	0.0123343	Based on a re-weighting of the age-specific prevalence measurements, using SA population size in 2021 as weights. Compare to Usenbo 2015. Similar to the 9.6% previously estimated from SAGE, though that had very wide 95% CIs. Although one could argue this is an under-estimate, Arokiasamy et al (2017) found that in SA there wasn't much difference between self-report of past diagnosis and self-repor…
	Estimates for 15-49
	HIV				0.192161	0.184552	0.19679
	TB				0.0092172	0.00877243	0.00967371
	Hypertension				0.197	0.177	0.219
	Depression				0.0493707	0.0381443	0.0605972
	Previous stroke				0.01	0.007	0.016
	Previous heart attack/angina				0.04	0.03	0.054
	Diabetes				0.046	0.036	0.058
	COPD/chronic cough				0.0119021	0.00849011	0.0153142
	Asthma				0.0268	0.0221121	0.0314879
	Arthritis				0.0556364	0.0366022	0.0746707
	Estimates for 50+
	HIV				0.151568	0.142746	0.15895
	TB				0.0121028	0.0116781	0.0125394
	Hypertension				0.706	0.668	0.741
	Depression				0.0478164	0.0261742	0.0694586
	Previous stroke				0.067	0.047	0.094
	Previous heart attack/angina				0.097	0.074	0.125
	Diabetes				0.247	0.216	0.281
	COPD/chronic cough				0.0353634	0.0274516	0.0432753
	Asthma				0.0589859	0.0486829	0.0692889
	Arthritis				0.284183	0.206612	0.361754
	Data from Grimsrud et al (2009)
			Total	Depression
	Prevalence			0.049				n	SE
							Depression prevalence
	% aged 18-29		0.391	0.322		15-49	0.0493707	3450.34	0.00572777
	% aged 30-39		0.221	0.244		50+	0.0478164	900.657	0.0110419
	% aged 40-49		0.181	0.233		Total	0.049	4351	0.00508241		This is close to the SE of 0.4% reported by Herman et al (2009) for SASH.
	% aged 50+		0.207	0.202
	Total sample		4351
	Std dev if sampling was random		0.00450736
	Published std dev		0.007
	Design effect		1.55302

## Sheet: Bootstrap
			Row in 'Step 2' sheet		Prevalence	SE		log(OR)		Mean	SE	Adj SE			The formulas for simulating the conditional mean and variance of X2, given X1, when X1 and X2 follow a bivariate normal distribution is given in the following post:
Condition 1		HIV	6		0.182205	0.00264694			Expected prevalence	0	0	0			https://www.statalist.org/forums/forum/general-stata-discussion/general/1416143-simulating-bivariate-normal-distributed-data-using-conditional-normal-distribution
Condition 2		stroke	10		0.026	0.00382653			Constant	-0.2	0.0992821				They cite p. 26 of the following book:
First row in Sheet1 for interaction			214						Correlation	0					Bickel, Peter J & Doksum, Kjell A (1977) Mathematical Statistics: Basic Ideas and Selected Topics, Holden-Day Inc., Oakland, California
Interaction code			1	0 for meta-regression, 1 for meta-analysis, 2 for single study
											0
	Prevalence of		Ajk values					Expected	OR simulation				Simulated	Prevalence of					Simulated	Prevalence of
	cond 1	cond 2	Constant	Expected		Prevalence of		comorbidity		Slope	Slope		comorbidity	HIV	stroke				comorbidity	HIV	stroke
	rand 1	rand 2	rand 3	rand 4		HIV	stroke	prevalence	Constant	mean	simulation	OR	prevalence	if stroke	if HIV			OR	prevalence	if stroke	if HIV
1	0.794178	0.743553	0.448841	0.990174		0.184378	0.0285038	0.00525547	-0.212767	0	0	0.808345	0.00442502	0.155243	0.0239998		Mean	0.823146	0.00402168	0.155392	0.0220736
2	0.418519	0.44244	0.449188	0.799657		0.18166	0.025446	0.00462252	-0.21268	0	0	0.808415	0.0038883	0.152806	0.0214042		95% LL	0.670144	0.00269453	0.130762	0.0149044
3	0.971505	0.109943	0.0163429	0.253473		0.187243	0.0213055	0.0039893	-0.412059	0	0	0.662285	0.0028393	0.133266	0.0151638		95% UL	0.98925	0.00543017	0.181817	0.0298715
4	0.952511	0.348424	0.983514	0.835185		0.186624	0.0245093	0.00457402	0.0117125	0	0	1.01178	0.00461668	0.188365	0.0247378
5	0.453481	0.807819	0.496925	0.222317		0.181895	0.0293287	0.00533474	-0.200765	0	0	0.818104	0.00453487	0.154622	0.0249312
6	0.73476	0.284057	0.012121	0.00310752		0.183865	0.0238157	0.00437887	-0.42371	0	0	0.654614	0.00308443	0.129512	0.0167755
7	0.970428	0.00798846	0.553301	0.673857		0.1872	0.0167802	0.00314125	-0.186696	0	0	0.829696	0.00269879	0.160832	0.0144167
8	0.77693	0.115549	0.553731	0.586141		0.184221	0.0214176	0.00394557	-0.186588	0	0	0.829786	0.00339071	0.158314	0.0184056
9	0.979444	0.158736	0.458689	0.590851		0.187611	0.0221747	0.00416022	-0.210299	0	0	0.810342	0.00350846	0.158219	0.0187007
10	0.30287	0.673846	0.352927	0.434712		0.180838	0.0277241	0.00501358	-0.237472	0	0	0.788619	0.00413237	0.149053	0.0228512
11	0.190631	0.771849	0.0592958	0.603587		0.179887	0.0288506	0.00518984	-0.354951	0	0	0.701208	0.00387644	0.134363	0.0215493
12	0.887324	0.0626621	0.316026	0.615884		0.185414	0.0201347	0.00373325	-0.24754	0	0	0.780719	0.00305005	0.151482	0.01645
13	0.709844	0.394407	0.269208	0.726193		0.183668	0.0249751	0.00458712	-0.261079	0	0	0.77022	0.00370769	0.148456	0.0201869
14	0.115981	0.224125	0.319012	0.0486031		0.179041	0.0230982	0.00413552	-0.246709	0	0	0.781368	0.00337816	0.146252	0.0188681
15	0.183626	0.417356	0.631949	0.766503		0.179818	0.0252015	0.00453169	-0.16654	0	0	0.846589	0.00395858	0.157077	0.0220144
16	0.266443	0.703767	0.51778	0.161441		0.180554	0.0280482	0.00506421	-0.195574	0	0	0.822363	0.00432144	0.154072	0.0239343
17	0.655895	0.470331	0.965094	0.770951		0.183267	0.0257152	0.00471273	-0.0199882	0	0	0.98021	0.00463823	0.180369	0.0253086
18	0.899152	0.976833	0.045462	0.380008		0.185584	0.0336237	0.00624003	-0.367841	0	0	0.692227	0.00462496	0.137551	0.0249211
19	0.062127	0.727675	0.953812	0.814226		0.178136	0.0283181	0.00504447	-0.0329087	0	0	0.967627	0.00491322	0.173501	0.0275813
20	0.060802	0.60903	0.784682	0.923992		0.178107	0.0270592	0.00481942	-0.121755	0	0	0.885365	0.00436748	0.161405	0.0245217
21	0.167981	0.386926	0.780302	0.863774		0.179658	0.0249005	0.00447356	-0.123234	0	0	0.884057	0.00404902	0.162608	0.0225374
22	0.823465	0.847153	0.447222	0.850608		0.184663	0.0299195	0.00552502	-0.213173	0	0	0.808016	0.00465179	0.155477	0.0251907
23	0.216166	0.140295	0.916206	0.361819		0.180126	0.0218712	0.00393957	-0.0629909	0	0	0.938952	0.00374439	0.171202	0.0207876
24	0.59912	0.357439	0.766475	0.220405		0.182869	0.0246021	0.00449897	-0.127793	0	0	0.880035	0.00405828	0.164957	0.0221923
25	0.297376	0.021384	0.111748	0.547238		0.180796	0.0182476	0.0032991	-0.320854	0	0	0.725529	0.00253005	0.138652	0.0139939
26	0.281699	0.336122	0.0242533	0.714105		0.180675	0.0243811	0.00440506	-0.395874	0	0	0.673092	0.00317452	0.130204	0.0175703
27	0.311327	0.457241	0.137416	0.550482		0.180902	0.0255891	0.00462912	-0.308416	0	0	0.734609	0.00359412	0.140455	0.0198678
28	0.70648	0.931257	0.364875	0.0443435		0.183642	0.0316832	0.00581838	-0.234298	0	0	0.791126	0.00481478	0.151966	0.0262182
29	0.765799	0.997854	0.873241	0.667314		0.184124	0.0369283	0.00679937	-0.0866353	0	0	0.917011	0.00634821	0.171907	0.034478
30	0.572373	0.361158	0.741514	0.0491537		0.182687	0.0246402	0.00450145	-0.135663	0	0	0.873137	0.00403443	0.163734	0.0220838
31	0.607818	0.083517	0.0168752	0.410694		0.182929	0.0207125	0.00378892	-0.41078	0	0	0.663133	0.00269498	0.130114	0.0147324
32	0.441662	0.0928292	0.572826	0.876274		0.181816	0.0209355	0.0038064	-0.181775	0	0	0.833789	0.00328257	0.156795	0.0180543
33	0.798282	0.483871	0.928804	0.320222		0.184416	0.0258453	0.00476628	-0.0543588	0	0	0.947092	0.00456377	0.176581	0.0247472
34	0.75048	0.551596	0.747021	0.440491		0.183994	0.0264963	0.00487515	-0.133963	0	0	0.874622	0.00437703	0.165194	0.023789
35	0.334712	0.880386	0.909762	0.736595		0.181074	0.0305035	0.00552341	-0.0670327	0	0	0.935165	0.00523534	0.171631	0.0289126
36	0.501991	0.153582	0.515359	0.806037		0.182218	0.0220924	0.00402562	-0.196177	0	0	0.821867	0.00343131	0.155316	0.0188308
37	0.877915	0.177201	0.332254	0.237002		0.185287	0.0224563	0.00416087	-0.243059	0	0	0.784226	0.00341356	0.152009	0.0184231
38	0.389616	0.0719442	0.668022	0.681991		0.181463	0.0204077	0.00370323	-0.156866	0	0	0.854819	0.00325958	0.159723	0.0179628
39	0.912319	0.928783	0.827169	0.309844		0.185792	0.0316127	0.00587337	-0.106373	0	0	0.899089	0.00539613	0.170695	0.029044
40	0.655701	0.812783	0.374547	0.319749		0.183265	0.0293987	0.00538777	-0.231754	0	0	0.793141	0.00446558	0.151897	0.0243668
41	0.417707	0.529734	0.5687	0.943554		0.181655	0.0262855	0.00477488	-0.182818	0	0	0.83292	0.0041173	0.156638	0.0226656
42	0.72576	0.370596	0.392767	0.143353		0.183793	0.0247362	0.00454633	-0.227016	0	0	0.796908	0.0037802	0.152821	0.0205677
43	0.850826	0.758181	0.378464	0.918512		0.184957	0.0286803	0.00530464	-0.23073	0	0	0.793954	0.0044014	0.153464	0.0237968
44	0.670325	0.105338	0.570581	0.456322		0.183371	0.0212103	0.00388936	-0.182342	0	0	0.833316	0.00335355	0.15811	0.0182883
45	0.371219	0.718098	0.935145	0.191066		0.181335	0.0282087	0.00511521	-0.0495631	0	0	0.951645	0.00491651	0.174291	0.0271129
46	0.496455	0.263173	0.638916	0.247146		0.182181	0.0235755	0.00429502	-0.164699	0	0	0.848149	0.00375809	0.159406	0.0206283
47	0.548958	0.178186	0.435195	0.696012		0.18253	0.0224708	0.0041016	-0.216199	0	0	0.805575	0.00343891	0.153039	0.0188402
48	0.306123	0.659575	0.596019	0.804408		0.180863	0.0275739	0.00498709	-0.175869	0	0	0.838728	0.00432519	0.156858	0.0239142
49	0.935332	0.152567	0.0519516	0.383374		0.186219	0.0220759	0.00411097	-0.361454	0	0	0.696662	0.00305409	0.138345	0.0164005
50	0.443503	0.844822	0.358811	0.233625		0.181828	0.0298819	0.00543338	-0.235904	0	0	0.789856	0.00448699	0.150157	0.024677
51	0.0925341	0.579048	0.955654	0.288873		0.178697	0.0267632	0.0047825	-0.0309881	0	0	0.969487	0.00466515	0.174312	0.0261066
52	0.842589	0.25086	0.773225	0.375862		0.184865	0.0234294	0.00433128	-0.125587	0	0	0.881979	0.00391452	0.167077	0.021175
53	0.735012	0.747117	0.762523	0.106558		0.183867	0.0285463	0.00524873	-0.129069	0	0	0.878914	0.00473218	0.165772	0.025737
54	0.355059	0.712391	0.0696327	0.607065		0.181221	0.0281443	0.00510033	-0.346792	0	0	0.706953	0.00383678	0.136325	0.0211719
55	0.185751	0.532009	0.427184	0.215234		0.179839	0.0263074	0.00473109	-0.218223	0	0	0.803946	0.00396053	0.150549	0.0220227
56	0.571858	0.0543249	0.301425	0.144124		0.182684	0.0198611	0.00362831	-0.251657	0	0	0.777511	0.00295215	0.148639	0.0161599
57	0.313327	0.00262521	0.449531	0.196185		0.180917	0.0153192	0.0027715	-0.212593	0	0	0.808485	0.00232714	0.15191	0.012863
58	0.198403	0.15866	0.644036	0.659731		0.179962	0.0221735	0.00399039	-0.163338	0	0	0.849304	0.00349363	0.157559	0.0194132
59	0.768665	0.33187	0.449785	0.636724		0.184149	0.0243364	0.00448151	-0.21253	0	0	0.808536	0.00377128	0.154965	0.0204796
60	0.555313	0.41173	0.337361	0.936491		0.182573	0.0251463	0.00459103	-0.241666	0	0	0.785318	0.00377051	0.149943	0.0206521
61	0.614259	0.0739142	0.38919	0.300529		0.182973	0.0204621	0.00374401	-0.227941	0	0	0.796171	0.00310777	0.15188	0.0169848
62	0.372226	0.11237	0.805472	0.502837		0.181342	0.0213545	0.00387247	-0.114485	0	0	0.891825	0.00352961	0.165286	0.0194638
63	0.323793	0.852385	0.182375	0.36696		0.180995	0.0300053	0.0054308	-0.289985	0	0	0.748275	0.00428679	0.142868	0.0236846
64	0.698575	0.180649	0.252456	0.859491		0.183582	0.0225068	0.00413184	-0.2662	0	0	0.766286	0.00332367	0.147674	0.0181046
65	0.753218	0.846444	0.366466	0.706489		0.184017	0.029908	0.00550358	-0.233878	0	0	0.791458	0.00455472	0.152291	0.0247517
66	0.573465	0.213868	0.78064	0.493806		0.182695	0.0229653	0.00419564	-0.12312	0	0	0.884157	0.00379843	0.165399	0.0207911
67	0.497373	0.510093	0.649236	0.340372		0.182187	0.0260968	0.00475451	-0.161949	0	0	0.850484	0.00417092	0.159825	0.0228936
68	0.81175	0.152298	0.650552	0.309959		0.184545	0.0220716	0.00407321	-0.161596	0	0	0.850784	0.00357369	0.161914	0.0193649
69	0.877527	0.443486	0.756637	0.878667		0.185282	0.0254561	0.00471656	-0.130947	0	0	0.877265	0.00424527	0.166768	0.0229124
70	0.814285	0.613795	0.857973	0.961891		0.18457	0.0271067	0.0050031	-0.0936432	0	0	0.910608	0.00464177	0.17124	0.025149
71	0.646331	0.426553	0.999379	0.345154		0.183198	0.0252915	0.00463336	0.120574	0	0	1.12814	0.00509432	0.201424	0.0278077
72	0.709187	0.595995	0.503996	0.816384		0.183663	0.0269298	0.00494601	-0.199006	0	0	0.819545	0.00421029	0.156343	0.022924
73	0.967338	0.698634	0.539128	0.962599		0.187083	0.0279916	0.00523675	-0.190247	0	0	0.826755	0.00449344	0.160528	0.0240185
74	0.0224936	0.901747	0.103886	0.647718		0.176898	0.0309422	0.00547362	-0.325067	0	0	0.722479	0.00419146	0.135461	0.0236942
75	0.435018	0.793415	0.144666	0.84179		0.181771	0.0291314	0.00529525	-0.305198	0	0	0.736977	0.00412693	0.141666	0.0227039
76	0.543955	0.530978	0.988979	0.935441		0.182497	0.0262974	0.0047992	0.0273191	0	0	1.0277	0.00490442	0.186498	0.026874
77	0.353977	0.653913	0.00441349	0.787038		0.181213	0.0275149	0.00498607	-0.459988	0	0	0.631291	0.00340547	0.123768	0.0187926
78	0.068049	0.305415	0.0210039	0.786763		0.178259	0.0240527	0.00428762	-0.401884	0	0	0.669058	0.00307117	0.127685	0.0172287
79	0.135451	0.350281	0.617235	0.955382		0.17929	0.0245285	0.00439771	-0.170391	0	0	0.843335	0.0038287	0.156092	0.0213548
80	0.932489	0.0105203	0.957041	0.0637031		0.186161	0.0171712	0.0031966	-0.0294993	0	0	0.970932	0.00312185	0.181807	0.0167697
81	0.556309	0.299782	0.149788	0.507856		0.182579	0.023991	0.00438026	-0.30299	0	0	0.738607	0.00341673	0.142417	0.0187136
82	0.0463494	0.942385	0.598504	0.897039		0.177754	0.0320272	0.00569297	-0.175231	0	0	0.839263	0.00494057	0.154262	0.0277944
83	0.798372	0.634078	0.282742	0.145265		0.184417	0.0273113	0.00503666	-0.257059	0	0	0.773323	0.00408734	0.149658	0.0221636
84	0.078347	0.353	0.521627	0.815833		0.178456	0.0245565	0.00438225	-0.194615	0	0	0.823151	0.00373902	0.152262	0.0209521
85	0.636891	0.349949	0.590615	0.118071		0.183131	0.024525	0.0044913	-0.177252	0	0	0.837569	0.00389055	0.158636	0.0212446
86	0.733282	0.195088	0.361592	0.76763		0.183853	0.0227119	0.00417564	-0.235167	0	0	0.790439	0.00344733	0.151785	0.0187505
87	0.656416	0.41485	0.536854	0.0831574		0.18327	0.025177	0.0046142	-0.190815	0	0	0.826285	0.00395307	0.157011	0.0215696
88	0.520841	0.359383	0.693769	0.600509		0.182343	0.024622	0.00448965	-0.149707	0	0	0.86096	0.00397767	0.161549	0.0218143
89	0.0281465	0.818007	0.846815	0.203867		0.177152	0.0294737	0.00522133	-0.0984476	0	0	0.906243	0.00482305	0.163639	0.0272255
90	0.6873	0.428307	0.140183	0.954152		0.183497	0.0253086	0.00464405	-0.307175	0	0	0.735522	0.00361181	0.142711	0.0196832
91	0.125949	0.221324	0.326031	0.8965		0.179172	0.0230623	0.00413211	-0.244766	0	0	0.782887	0.00338094	0.146601	0.0188698
92	0.764513	0.0886537	0.412148	0.405511		0.184113	0.0208377	0.00383648	-0.222043	0	0	0.800881	0.00320116	0.153624	0.017387
93	0.624818	0.521689	0.657621	0.0837572		0.183047	0.0262081	0.00479731	-0.159694	0	0	0.852405	0.00421687	0.160899	0.0230371
94	0.83433	0.67048	0.848001	0.329111		0.184776	0.0276884	0.00511615	-0.0979481	0	0	0.906696	0.00473048	0.170847	0.0256012
95	0.293541	0.0184581	0.903599	0.295696		0.180767	0.0180152	0.00325656	-0.0707013	0	0	0.93174	0.00307535	0.170708	0.0170128
96	0.283541	0.623392	0.679785	0.685167		0.18069	0.0272031	0.00491531	-0.153625	0	0	0.857593	0.00434117	0.159584	0.0240256
97	0.150924	0.710131	0.195847	0.81541		0.179472	0.028119	0.00504656	-0.28504	0	0	0.751984	0.00399675	0.142137	0.0222695
98	0.449395	0.455138	0.757866	0.719783		0.181868	0.0255688	0.00465014	-0.130557	0	0	0.877607	0.00418511	0.16368	0.0230118
99	0.108029	0.455463	0.355967	0.299455		0.17893	0.0255719	0.00457559	-0.236661	0	0	0.789259	0.00377084	0.14746	0.0210744
100	0.458776	0.710953	0.849668	0.302605		0.181931	0.0281282	0.00511738	-0.0972421	0	0	0.907336	0.00473324	0.168274	0.0260167
101	0.907304	0.795855	0.369221	0.159949		0.18571	0.0291642	0.00541608	-0.233152	0	0	0.792033	0.00448599	0.153819	0.0241559
102	0.299486	0.487862	0.744635	0.636352		0.180813	0.0258836	0.00468007	-0.134702	0	0	0.873976	0.00419739	0.162164	0.023214
103	0.898795	0.292353	0.389271	0.510431		0.185579	0.0239087	0.00443695	-0.22792	0	0	0.796188	0.00368731	0.154224	0.0198692
104	0.840205	0.681754	0.372698	0.742274		0.184839	0.0278085	0.00514009	-0.232238	0	0	0.792757	0.00425877	0.153146	0.0230404
105	0.232047	0.826944	0.726486	0.0502903		0.180267	0.0296052	0.00533683	-0.14021	0	0	0.869175	0.00476654	0.161004	0.0264416
106	0.530828	0.900488	0.72072	0.928677		0.182409	0.0309145	0.0056391	-0.141922	0	0	0.867689	0.00503166	0.16276	0.0275844
107	0.15373	0.943973	0.274527	0.663695		0.179503	0.0320805	0.00575854	-0.259488	0	0	0.771447	0.00466293	0.145351	0.0259769
108	0.714782	0.178162	0.783251	0.783523		0.183706	0.0224704	0.00412797	-0.12224	0	0	0.884936	0.0037401	0.166445	0.0203591
109	0.0473462	0.91385	0.125832	0.613329		0.177781	0.0312226	0.0055508	-0.313809	0	0	0.730659	0.00429241	0.137477	0.0241443
110	0.690829	0.947455	0.302768	0.248716		0.183523	0.0322015	0.00590973	-0.251275	0	0	0.777809	0.00482263	0.149764	0.026278
111	0.249959	0.0121475	0.50608	0.352151		0.180419	0.017381	0.00313586	-0.198487	0	0	0.81997	0.00266493	0.153324	0.0147708
112	0.781781	0.77738	0.246877	0.6616		0.184264	0.0289211	0.00532913	-0.267944	0	0	0.764951	0.00428702	0.148232	0.0232656
113	0.074301	0.874957	0.986144	0.125307		0.178381	0.0304011	0.00542297	0.0185548	0	0	1.01873	0.00550358	0.181033	0.0308529
114	0.747386	0.627922	0.847887	0.064641		0.183968	0.0272488	0.00501291	-0.0979963	0	0	0.906652	0.00463434	0.170075	0.025191
115	0.00313577	0.669226	0.231207	0.713646		0.17497	0.0276752	0.00484232	-0.27296	0	0	0.761123	0.00386933	0.139812	0.0221143
116	0.980062	0.363349	0.774084	0.541579		0.187644	0.0246625	0.00462778	-0.125304	0	0	0.882229	0.00418535	0.169705	0.0223047
117	0.468729	0.448437	0.385793	0.0645366		0.181997	0.025504	0.00464166	-0.228822	0	0	0.79547	0.00385278	0.151065	0.0211695
118	0.728274	0.722371	0.186457	0.661127		0.183813	0.0282573	0.00519405	-0.288463	0	0	0.749414	0.0041065	0.145325	0.0223406
119	0.195616	0.428671	0.609504	0.145852		0.179935	0.0253121	0.00455454	-0.172397	0	0	0.841645	0.00395952	0.156428	0.0220053
120	0.516476	0.157024	0.0260709	0.232242		0.182314	0.0221476	0.00403781	-0.392802	0	0	0.675162	0.00291716	0.131715	0.0160008
121	0.460881	0.725842	0.122087	0.144861		0.181945	0.028297	0.00514849	-0.315626	0	0	0.729332	0.00397699	0.140545	0.0218582
122	0.269847	0.804799	0.463305	0.346873		0.180581	0.0292866	0.0052886	-0.209145	0	0	0.811278	0.00446355	0.15241	0.0247177
123	0.670422	0.519269	0.127729	0.704105		0.183372	0.0261849	0.00480158	-0.312903	0	0	0.731321	0.00371707	0.141955	0.0202706
124	0.0451869	0.772138	0.739389	0.279521		0.177722	0.0288542	0.00512804	-0.136314	0	0	0.872568	0.00459278	0.159172	0.0258425
125	0.941536	0.747929	0.0588655	0.149645		0.186354	0.0285561	0.00532155	-0.355314	0	0	0.700953	0.00398129	0.13942	0.0213641
126	0.747182	0.839657	0.393583	0.717282		0.183966	0.0297999	0.00548219	-0.226805	0	0	0.797076	0.00456345	0.153136	0.0248059
127	0.0316806	0.994862	0.820809	0.709512		0.17729	0.0358205	0.00635062	-0.108814	0	0	0.896897	0.00582025	0.162484	0.0328289
128	0.378805	0.172294	0.012375	0.425437		0.181388	0.0223834	0.00406007	-0.422916	0	0	0.655133	0.00285791	0.12768	0.0157558
129	0.0660414	0.115522	0.892125	0.326328		0.178218	0.0214171	0.00381692	-0.0770981	0	0	0.925799	0.00358586	0.16743	0.0201206
130	0.0997294	0.0897707	0.91248	0.690184		0.178808	0.0208642	0.00373068	-0.0653548	0	0	0.936735	0.00353857	0.1696	0.0197897
131	0.0253002	0.586496	0.321764	0.448742		0.17703	0.0268363	0.00475083	-0.245945	0	0	0.781965	0.00388435	0.144743	0.0219417
132	0.578817	0.450363	0.111008	0.911139		0.182731	0.0255227	0.00466378	-0.321242	0	0	0.725248	0.00358393	0.140422	0.0196132
133	0.921315	0.201332	0.515917	0.115103		0.185947	0.0227977	0.00423917	-0.196038	0	0	0.821981	0.00361658	0.158638	0.0194495
134	0.163233	0.672707	0.236217	0.778654		0.179607	0.027712	0.00497727	-0.271337	0	0	0.76236	0.00398713	0.143877	0.0221992
135	0.428053	0.0558977	0.0662377	0.90678		0.181725	0.0199151	0.00361907	-0.349361	0	0	0.705138	0.00271096	0.136126	0.014918
136	0.987887	0.294811	0.540526	0.102449		0.188169	0.023936	0.00450403	-0.189897	0	0	0.827044	0.00386421	0.161439	0.0205358
137	0.208842	0.13872	0.970762	0.202107		0.180059	0.0218441	0.00393323	-0.0121469	0	0	0.987927	0.00389505	0.178312	0.021632
138	0.451563	0.497027	0.656141	0.641976		0.181882	0.0259715	0.00472376	-0.160093	0	0	0.852064	0.00415	0.159791	0.022817
139	0.595482	0.0777845	0.258903	0.0528059		0.182844	0.0205658	0.00376034	-0.264209	0	0	0.767813	0.00302813	0.147241	0.0165612
140	0.617667	0.226205	0.0727561	0.114088		0.182997	0.0231247	0.00423176	-0.344512	0	0	0.708566	0.00318696	0.137816	0.0174154
141	0.788892	0.727761	0.382025	0.661321		0.184329	0.0283191	0.00522003	-0.229801	0	0	0.794692	0.00433366	0.15303	0.0235105
142	0.397089	0.882949	0.49313	0.554213		0.181514	0.030553	0.0055458	-0.20171	0	0	0.817332	0.00471121	0.154198	0.0259551
143	0.777129	0.561584	0.312076	0.0816639		0.184223	0.0265931	0.00489905	-0.248646	0	0	0.779856	0.0040028	0.15052	0.021728
144	0.563922	0.382751	0.153063	0.798289		0.182631	0.0248587	0.00453995	-0.301604	0	0	0.739631	0.0035462	0.142654	0.0194173
145	0.805276	0.494866	0.80836	0.680829		0.184483	0.0259508	0.00478746	-0.113439	0	0	0.892759	0.00437063	0.16842	0.0236913
146	0.298893	0.526868	0.0377399	0.592084		0.180808	0.0262579	0.00474764	-0.376478	0	0	0.686274	0.00348048	0.13255	0.0192496
147	0.658364	0.924041	0.168648	0.794841		0.183285	0.0314826	0.00577028	-0.295263	0	0	0.744335	0.00453898	0.144174	0.0247647
148	0.759968	0.804351	0.852645	0.85259		0.184074	0.0292803	0.00538975	-0.0959679	0	0	0.908493	0.00499172	0.17048	0.027118
149	0.630095	0.105604	0.387374	0.406338		0.183084	0.0212159	0.00388428	-0.228411	0	0	0.795797	0.00322345	0.151936	0.0176065
150	0.167049	0.923394	0.341189	0.050109		0.179648	0.0314653	0.00565268	-0.240628	0	0	0.786134	0.00464905	0.147751	0.0258787
151	0.784519	0.634687	0.443211	0.805249		0.184289	0.0273174	0.00503431	-0.214181	0	0	0.807202	0.00423294	0.154954	0.022969
152	0.940593	0.133606	0.800781	0.0252762		0.186333	0.0217544	0.00405357	-0.116165	0	0	0.890328	0.00369177	0.169702	0.0198127
153	0.139611	0.810169	0.369896	0.382833		0.17934	0.0293617	0.00526574	-0.232974	0	0	0.792174	0.00435639	0.14837	0.0242912
154	0.512144	0.624438	0.445993	0.440632		0.182285	0.0272136	0.00496064	-0.213482	0	0	0.807767	0.0041717	0.153295	0.0228856
155	0.339093	0.523604	0.154724	0.0712604		0.181106	0.0262265	0.00474979	-0.300909	0	0	0.740145	0.00371194	0.141534	0.0204959
156	0.997209	0.524868	0.970357	0.351541		0.18954	0.0262387	0.00497329	-0.0127473	0	0	0.987334	0.00492344	0.187641	0.0259757
157	0.631549	0.7647	0.104146	0.454352		0.183094	0.0287608	0.00526593	-0.324924	0	0	0.722582	0.00403786	0.140394	0.0220535
158	0.888288	0.391618	0.633557	0.098004		0.185427	0.0249473	0.00462591	-0.166116	0	0	0.846948	0.00404566	0.162168	0.0218181
159	0.0401849	0.198302	0.709979	0.0324166		0.177576	0.0227562	0.00404097	-0.145065	0	0	0.864966	0.00359069	0.157789	0.0202206
160	0.953354	0.988096	0.947325	0.16404		0.186647	0.0346487	0.00646708	-0.0392175	0	0	0.961542	0.00627022	0.180965	0.033594
161	0.800814	0.954545	0.302967	0.907451		0.18444	0.0324692	0.00598862	-0.251218	0	0	0.777853	0.00488851	0.150558	0.0265046
162	0.557031	0.81989	0.958957	0.610214		0.182584	0.0295011	0.00538643	-0.0273772	0	0	0.972994	0.0052704	0.178651	0.0288656
163	0.770849	0.516845	0.310354	0.416959		0.184168	0.0261616	0.00481812	-0.249129	0	0	0.779479	0.00393471	0.1504	0.0213648
164	0.418799	0.251009	0.328594	0.761068		0.181662	0.0234312	0.00425656	-0.244061	0	0	0.78344	0.003487	0.148819	0.019195
165	0.975467	0.0968186	0.395037	0.484023		0.187414	0.0210259	0.00394055	-0.22643	0	0	0.797375	0.00327838	0.155921	0.0174927
166	0.387413	0.273127	0.263787	0.411038		0.181447	0.0236911	0.00429869	-0.262718	0	0	0.768959	0.00346706	0.146344	0.0191078
167	0.503898	0.28702	0.458181	0.389151		0.18223	0.0238491	0.00434603	-0.210426	0	0	0.810239	0.00366198	0.153548	0.0200953
168	0.802332	0.457922	0.336658	0.827392		0.184454	0.0255957	0.00472123	-0.241857	0	0	0.785168	0.00387876	0.15154	0.0210283
169	0.651765	0.647605	0.194373	0.236797		0.183237	0.0274497	0.00502981	-0.285571	0	0	0.751585	0.00398495	0.145173	0.0217475
170	0.385224	0.84426	0.583841	0.135162		0.181432	0.0298729	0.00541991	-0.178979	0	0	0.836123	0.00469053	0.157016	0.0258528
171	0.245643	0.664403	0.957878	0.134237		0.180383	0.0276244	0.00498296	-0.0285821	0	0	0.971822	0.00487043	0.176309	0.0270006
172	0.320854	0.581207	0.645354	0.69719		0.180973	0.0267844	0.00484725	-0.162987	0	0	0.849602	0.00424826	0.15861	0.0234746
173	0.143653	0.879457	0.373746	0.943031		0.179388	0.0304858	0.00546878	-0.231964	0	0	0.792975	0.00452915	0.148566	0.0252478
174	0.83689	0.842897	0.0147683	0.916553		0.184803	0.0298512	0.00551659	-0.416063	0	0	0.659639	0.00392013	0.131323	0.0212125
175	0.243995	0.929752	0.569018	0.882041		0.180369	0.0316401	0.00570689	-0.182737	0	0	0.832987	0.00492407	0.155627	0.0273
176	0.25591	0.62373	0.59378	0.59369		0.180468	0.0272065	0.0049099	-0.176442	0	0	0.838247	0.00425574	0.156424	0.0235817
177	0.62451	0.583931	0.996163	0.601792		0.183045	0.0268111	0.00490762	0.0646911	0	0	1.06683	0.00516494	0.192642	0.0282169
178	0.493635	0.54023	0.354953	0.777645		0.182162	0.0263865	0.00480663	-0.236931	0	0	0.789046	0.00396372	0.150217	0.0217593
179	0.779104	0.820787	0.617796	0.931944		0.184241	0.0295142	0.00543771	-0.170245	0	0	0.843458	0.00474162	0.160656	0.025736
180	0.836411	0.523525	0.282883	0.596198		0.184798	0.0262258	0.00484647	-0.257017	0	0	0.773355	0.00393262	0.149953	0.0212807
181	0.252167	0.284989	0.76538	0.747521		0.180437	0.0238262	0.00429913	-0.128148	0	0	0.879723	0.00387546	0.162655	0.0214781
182	0.861179	0.974921	0.813079	0.400081		0.185078	0.0334947	0.00619913	-0.111709	0	0	0.894305	0.00567154	0.169327	0.030644
183	0.11345	0.950711	0.157623	0.453271		0.179006	0.0323206	0.00578559	-0.299706	0	0	0.741036	0.00452992	0.140156	0.0253059
184	0.688042	0.553042	0.639121	0.0888667		0.183502	0.0265103	0.0048647	-0.164645	0	0	0.848195	0.00425925	0.160664	0.0232109
185	0.316926	0.925105	0.97387	0.0569166		0.180944	0.0315113	0.00570177	-0.00729454	0	0	0.992732	0.00566884	0.179899	0.0313293
186	0.107438	0.906452	0.0737345	0.406378		0.178922	0.031048	0.00555516	-0.343813	0	0	0.709061	0.00418979	0.134946	0.0234169
187	0.882991	0.615495	0.697336	0.0703951		0.185355	0.0271237	0.00502751	-0.148696	0	0	0.861831	0.00446108	0.164472	0.0240678
188	0.0885292	0.660984	0.977934	0.417503		0.178632	0.0275886	0.00492819	-0.000161185	0	0	0.999839	0.00492756	0.178609	0.027585
189	0.66719	0.436734	0.661182	0.433371		0.183348	0.0253906	0.00465533	-0.158729	0	0	0.853227	0.00409505	0.161282	0.0223348
190	0.987732	0.322717	0.144673	0.218956		0.188157	0.0242394	0.00456079	-0.305195	0	0	0.73698	0.00355657	0.146727	0.0189022
191	0.520132	0.0382814	0.659413	0.617805		0.182338	0.0192233	0.00350513	-0.159209	0	0	0.852818	0.00307919	0.160181	0.0168873
192	0.973557	0.05151	0.620933	0.351757		0.187329	0.0197613	0.00370185	-0.169428	0	0	0.844148	0.00322745	0.163322	0.0172288
193	0.721968	0.0228202	0.988965	0.290202		0.183763	0.0183519	0.0033724	0.0272737	0	0	1.02765	0.00344671	0.187812	0.0187563
194	0.630447	0.0411946	0.262667	0.642728		0.183086	0.0193534	0.00354333	-0.263058	0	0	0.768697	0.00285557	0.147549	0.0155969
195	0.318759	0.790039	0.749147	0.954297		0.180957	0.0290863	0.00526338	-0.133302	0	0	0.875201	0.00472766	0.162539	0.0261258
196	0.73466	0.88571	0.839877	0.874762		0.183864	0.0306072	0.00562757	-0.101318	0	0	0.903645	0.00518999	0.169567	0.0282273
197	0.694387	0.807481	0.11559	0.0940116		0.18355	0.0293239	0.00538241	-0.318873	0	0	0.726968	0.0041493	0.141499	0.0226058
198	0.600776	0.907155	0.180397	0.365268		0.18288	0.0310642	0.00568103	-0.290729	0	0	0.747718	0.0044848	0.144372	0.0245231
199	0.0208187	0.535222	0.107011	0.116245		0.176812	0.0263383	0.00465693	-0.323366	0	0	0.723709	0.00356696	0.135429	0.0201737
200	0.0269533	0.944314	0.0188708	0.21821		0.177102	0.0320921	0.00568358	-0.406274	0	0	0.666128	0.00406435	0.126646	0.0229491
201	0.41586	0.394282	0.331861	0.283175		0.181642	0.0249738	0.0045363	-0.243166	0	0	0.784142	0.00372002	0.148957	0.02048
202	0.949714	0.860154	0.968643	0.87846		0.186551	0.0301365	0.005622	-0.0152144	0	0	0.984901	0.00555482	0.184322	0.0297764
203	0.939655	0.185895	0.723791	0.995036		0.186312	0.0225824	0.00420738	-0.141012	0	0	0.868478	0.00375534	0.166295	0.0201562
204	0.767606	0.87237	0.78852	0.894313		0.184139	0.0303533	0.00558924	-0.120446	0	0	0.886525	0.00507562	0.167218	0.027564
205	0.137626	0.608775	0.410367	0.0299471		0.179317	0.0270566	0.0048517	-0.222497	0	0	0.800517	0.00404722	0.149583	0.0225702
206	0.618349	0.942582	0.913786	0.994232		0.183002	0.0320338	0.00586223	-0.0645354	0	0	0.937503	0.00556876	0.17384	0.0304301
207	0.836356	0.051333	0.846635	0.581324		0.184797	0.0197549	0.00365065	-0.098523	0	0	0.906175	0.00337177	0.170681	0.0182458
208	0.204958	0.944619	0.562374	0.539148		0.180023	0.0321025	0.00577919	-0.184414	0	0	0.831592	0.00497965	0.155117	0.0276611
209	0.310717	0.126781	0.721779	0.611768		0.180897	0.0216311	0.00391301	-0.141609	0	0	0.867961	0.00348801	0.16125	0.0192817
210	0.564553	0.718707	0.0807968	0.347851		0.182635	0.0282156	0.00515315	-0.338968	0	0	0.712505	0.00390391	0.13836	0.0213755
211	0.558408	0.0243993	0.729597	0.120243		0.182593	0.0184604	0.00337075	-0.13928	0	0	0.869985	0.00301	0.163052	0.0164847
212	0.213951	0.115834	0.555695	0.991137		0.180106	0.0214232	0.00385845	-0.186094	0	0	0.830195	0.00331484	0.154731	0.0184049
213	0.980327	0.555668	0.334603	0.605727		0.187659	0.0265357	0.00497965	-0.242417	0	0	0.784729	0.00409279	0.154237	0.0218098
214	0.598963	0.158453	0.0842865	0.728797		0.182868	0.0221703	0.00405423	-0.336692	0	0	0.714129	0.00307265	0.138593	0.0168025
215	0.0245437	0.264243	0.0188145	0.950209		0.176996	0.0235881	0.00417499	-0.406395	0	0	0.666047	0.00297721	0.126217	0.0168208
216	0.222447	0.567943	0.654586	0.608674		0.180182	0.0266549	0.00480274	-0.160512	0	0	0.851707	0.00421724	0.158217	0.0234054
217	0.53713	0.367742	0.519596	0.0517729		0.182451	0.0247072	0.00450787	-0.195121	0	0	0.822735	0.00384744	0.155721	0.0210875
218	0.0578908	0.270057	0.078237	0.19942		0.178042	0.0236557	0.0042117	-0.340686	0	0	0.711282	0.00317785	0.134338	0.0178489
219	0.134038	0.17818	0.92376	0.640422		0.179273	0.0224707	0.00402839	-0.0579443	0	0	0.943702	0.00384444	0.171087	0.0214446
220	0.699271	0.599444	0.709038	0.384645		0.183587	0.0269639	0.00495023	-0.145338	0	0	0.86473	0.0044034	0.163307	0.0239854
221	0.364611	0.504942	0.592958	0.435639		0.181288	0.0260474	0.00472209	-0.176653	0	0	0.838071	0.00409212	0.157103	0.0225725
222	0.10418	0.693814	0.25791	0.086426		0.178874	0.0279389	0.00499755	-0.264514	0	0	0.767579	0.00402576	0.144092	0.022506
223	0.295543	0.685226	0.700741	0.751125		0.180782	0.0278458	0.00503403	-0.147725	0	0	0.862669	0.00446797	0.160454	0.0247146
224	0.159657	0.308038	0.691971	0.313639		0.179569	0.0240813	0.00432425	-0.150215	0	0	0.860523	0.00382779	0.158953	0.0213166
225	0.506024	0.253078	0.00238823	0.293133		0.182245	0.023456	0.00427473	-0.480148	0	0	0.618692	0.00286644	0.122205	0.0157285
226	0.530196	0.110865	0.3019	0.552924		0.182405	0.0213242	0.00388964	-0.251522	0	0	0.777616	0.00316585	0.148463	0.0173562
227	0.06126	0.105706	0.091389	0.293149		0.178117	0.021218	0.00377929	-0.332269	0	0	0.717295	0.00287028	0.135276	0.0161146
228	0.56324	0.45036	0.356908	0.534864		0.182626	0.0255226	0.00466109	-0.23641	0	0	0.789457	0.00384513	0.150656	0.0210547
229	0.0251953	0.395069	0.321404	0.541218		0.177025	0.0249816	0.00442239	-0.246045	0	0	0.781887	0.0036142	0.144674	0.0204163
230	0.823056	0.170373	0.493426	0.970584		0.184658	0.0223545	0.00412795	-0.201636	0	0	0.817392	0.00350438	0.156764	0.0189776
231	0.331261	0.300197	0.923932	0.441044		0.181049	0.0239955	0.00434437	-0.0578256	0	0	0.943814	0.00414709	0.172828	0.0229059
232	0.766338	0.369299	0.0818259	0.660381		0.184128	0.0247231	0.00455222	-0.338289	0	0	0.712989	0.00344901	0.139506	0.0187315
233	0.597779	0.551961	0.642428	0.635372		0.18286	0.0264998	0.00484575	-0.163766	0	0	0.84894	0.00424529	0.160201	0.0232161
234	0.249795	0.596678	0.124219	0.30043		0.180418	0.0269366	0.00485983	-0.314587	0	0	0.730091	0.00375443	0.139381	0.0208097
235	0.488846	0.96942	0.927425	0.217092		0.182131	0.0331645	0.00604027	-0.055358	0	0	0.946146	0.0057802	0.174289	0.0317366
236	0.151297	0.32797	0.853536	0.439279		0.179476	0.0242952	0.0043604	-0.0955829	0	0	0.908843	0.00403641	0.16614	0.02249
237	0.562411	0.237911	0.362037	0.807233		0.18262	0.0232715	0.00424986	-0.235049	0	0	0.790532	0.00350838	0.150758	0.0192113
238	0.346907	0.0998848	0.00776215	0.857968		0.181162	0.0210936	0.00382137	-0.440254	0	0	0.643873	0.00264876	0.125572	0.0146209
239	0.0561614	0.564557	0.882783	0.913758		0.178002	0.0266219	0.00473875	-0.0819523	0	0	0.921316	0.00443576	0.16662	0.0249197
240	0.594129	0.615837	0.65178	0.703056		0.182835	0.0271272	0.0049598	-0.161267	0	0	0.851065	0.00435445	0.16052	0.0238163
241	0.862288	0.167914	0.0231247	0.432138		0.185091	0.0223172	0.00413072	-0.39788	0	0	0.671743	0.00297438	0.133278	0.0160698
242	0.881747	0.337596	0.0484836	0.44249		0.185338	0.0243966	0.00452161	-0.364782	0	0	0.694348	0.00335095	0.137353	0.0180802
243	0.203126	0.486079	0.915759	0.858068		0.180006	0.0258664	0.00465612	-0.0632791	0	0	0.938681	0.00442528	0.171082	0.024584
244	0.613019	0.809356	0.702243	0.355912		0.182965	0.0293502	0.00537006	-0.147295	0	0	0.86304	0.00477016	0.162526	0.0260715
245	0.305995	0.470269	0.595429	0.696255		0.180862	0.0257146	0.00465079	-0.17602	0	0	0.838601	0.00403196	0.156797	0.022293
246	0.820808	0.228906	0.0154806	0.773061		0.184636	0.023159	0.00427597	-0.414208	0	0	0.660863	0.0030367	0.131124	0.016447
247	0.443494	0.788425	0.70855	0.989215		0.181828	0.0290649	0.00528483	-0.145479	0	0	0.864608	0.00470053	0.161725	0.0258515
248	0.848878	0.387436	0.167172	0.798		0.184935	0.0249056	0.00460592	-0.295847	0	0	0.743901	0.0036174	0.145244	0.0195603
249	0.641755	0.659474	0.463407	0.933812		0.183166	0.0275728	0.0050504	-0.209119	0	0	0.811298	0.00426349	0.154627	0.0232767
250	0.84362	0.29084	0.634539	0.955742		0.184877	0.0238918	0.00441704	-0.165857	0	0	0.847167	0.00386295	0.161685	0.0208947
251	0.556278	0.926873	0.0498463	0.291096		0.182579	0.0315595	0.00576212	-0.363453	0	0	0.695272	0.00427994	0.135615	0.0234415
252	0.811326	0.752766	0.941218	0.148046		0.184541	0.0286144	0.00528053	-0.0446158	0	0	0.956365	0.00509638	0.178106	0.0276165
253	0.509896	0.339016	0.595507	0.515474		0.18227	0.0244114	0.00444947	-0.176	0	0	0.838618	0.00385768	0.158028	0.0211646
254	0.97412	0.132403	0.229353	0.85267		0.187353	0.021733	0.00407175	-0.273566	0	0	0.760662	0.00325771	0.149897	0.0173881
255	0.424729	0.892262	0.582829	0.376251		0.181702	0.0307397	0.00558547	-0.179236	0	0	0.835908	0.00483361	0.157243	0.0266018
256	0.041519	0.198929	0.990518	0.899848		0.177617	0.0227648	0.00404341	0.0329411	0	0	1.03349	0.00415154	0.182366	0.0233736
257	0.69276	0.151163	0.916833	0.90366		0.183538	0.0220531	0.00404758	-0.0625854	0	0	0.939333	0.00384913	0.174539	0.0209719
258	0.159165	0.0430912	0.787368	0.407314		0.179563	0.0194341	0.00348965	-0.12084	0	0	0.886176	0.00316295	0.162752	0.0176147
259	0.431306	0.170225	0.794225	0.723038		0.181747	0.0223523	0.00406244	-0.118473	0	0	0.888276	0.00369122	0.165139	0.0203097
260	0.0248519	0.514992	0.411234	0.0261224		0.17701	0.0261438	0.00462772	-0.222276	0	0	0.800694	0.00385866	0.147593	0.0217991
261	0.385561	0.0351729	0.797274	0.0510521		0.181435	0.0190752	0.0034609	-0.117405	0	0	0.889225	0.00314631	0.164942	0.0173413
262	0.893558	0.390918	0.991566	0.604385		0.185502	0.0249403	0.00462648	0.0372435	0	0	1.03795	0.00476484	0.19105	0.0256862
263	0.818896	0.481156	0.272701	0.720474		0.184616	0.0258192	0.00476664	-0.260032	0	0	0.771027	0.00385768	0.149411	0.0208957
264	0.511464	0.552302	0.234347	0.242253		0.182281	0.0265031	0.004831	-0.271941	0	0	0.7619	0.00386953	0.146003	0.0212284
265	0.54895	0.718392	0.292369	0.668812		0.18253	0.028212	0.00514954	-0.254255	0	0	0.775494	0.00418763	0.148434	0.0229421
266	0.72971	0.440504	0.671893	0.413748		0.183824	0.0254272	0.00467414	-0.155805	0	0	0.855726	0.00412176	0.162101	0.0224223
267	0.847436	0.00170434	0.322417	0.769314		0.184919	0.0147949	0.00273586	-0.245764	0	0	0.782107	0.00223595	0.151129	0.0120915
268	0.685611	0.533357	0.0337321	0.344634		0.183484	0.0263203	0.00482936	-0.381544	0	0	0.682806	0.00352838	0.134055	0.0192299
269	0.495174	0.837113	0.513831	0.79671		0.182173	0.0297602	0.00542149	-0.196557	0	0	0.821554	0.00462515	0.155414	0.0253888
270	0.306014	0.91564	0.0436567	0.204007		0.180862	0.0312666	0.00565494	-0.369747	0	0	0.690909	0.00417543	0.133543	0.0230863
271	0.274837	0.39894	0.0706781	0.78353		0.180621	0.0250201	0.00451915	-0.34602	0	0	0.707498	0.00339832	0.135824	0.0188147
272	0.78049	0.984761	0.575037	0.984644		0.184253	0.0342799	0.00631617	-0.181214	0	0	0.834256	0.0054622	0.159341	0.0296451
273	0.122062	0.531114	0.601871	0.289962		0.179122	0.0262987	0.00471067	-0.174366	0	0	0.839989	0.00408863	0.155469	0.022826
274	0.977675	0.300087	0.478453	0.892224		0.187519	0.0239943	0.0044994	-0.205365	0	0	0.81435	0.00381104	0.158831	0.0203235
275	0.377691	0.613927	0.278299	0.892698		0.18138	0.027108	0.00491685	-0.258368	0	0	0.772311	0.00398279	0.146923	0.0219583
276	0.213652	0.597942	0.982743	0.988884		0.180103	0.0269491	0.00485362	0.00988324	0	0	1.00993	0.004892	0.181528	0.0271622
277	0.82769	0.396896	0.551666	0.741579		0.184706	0.0249998	0.00461761	-0.187106	0	0	0.829356	0.00396899	0.158761	0.0214881
278	0.887259	0.229404	0.602519	0.697666		0.185413	0.0231653	0.00429514	-0.174199	0	0	0.840129	0.00373065	0.161045	0.0201208
279	0.0134494	0.552131	0.86061	0.0972223		0.176347	0.0265015	0.00467345	-0.0924709	0	0	0.911676	0.00433671	0.16364	0.0245919
280	0.315752	0.36817	0.0740291	0.91753		0.180935	0.0247116	0.00447119	-0.343604	0	0	0.70921	0.00336919	0.13634	0.018621
281	0.668096	0.96732	0.932598	0.814877		0.183355	0.0330515	0.00606016	-0.0515314	0	0	0.949774	0.00581731	0.176007	0.031727
282	0.236736	0.214096	0.68972	0.0317847		0.180307	0.0229683	0.00414135	-0.15085	0	0	0.859977	0.00366387	0.159519	0.0203202
283	0.0806703	0.892563	0.291276	0.660939		0.178497	0.0307459	0.00548807	-0.254572	0	0	0.775249	0.00445988	0.145056	0.0249857
284	0.106916	0.898231	0.987671	0.145645		0.178914	0.0308656	0.00552229	0.0230579	0	0	1.02333	0.00562432	0.18222	0.0314358
285	0.744584	0.204126	0.103716	0.225747		0.183945	0.0228356	0.00420049	-0.325161	0	0	0.722411	0.00321622	0.140843	0.0174847
286	0.997162	0.420142	0.928374	0.34664		0.189526	0.0252288	0.00478152	-0.0546723	0	0	0.946795	0.00457831	0.181471	0.0241567
287	0.255072	0.2404	0.549796	0.00334589		0.180461	0.0233022	0.00420515	-0.187575	0	0	0.828967	0.00360949	0.154899	0.0200015
288	0.338894	0.51647	0.328177	0.539591		0.181105	0.026158	0.00473734	-0.244176	0	0	0.78335	0.00388205	0.148408	0.0214354
289	0.842724	0.133707	0.887766	0.932133		0.184867	0.0217562	0.004022	-0.0793987	0	0	0.923672	0.00377343	0.173441	0.0204117
290	0.640653	0.2999	0.54175	0.317881		0.183158	0.0239923	0.00439437	-0.189591	0	0	0.827298	0.0037678	0.157042	0.0205713
291	0.86812	0.325855	0.90797	0.97275		0.185163	0.0242727	0.00449441	-0.0681182	0	0	0.93415	0.00425595	0.175339	0.0229849
292	0.302058	0.387271	0.0421153	0.329593		0.180832	0.0249039	0.00450343	-0.371425	0	0	0.68975	0.00331439	0.133087	0.0183286
293	0.0699503	0.53344	0.0523538	0.938117		0.178297	0.0263211	0.00469298	-0.36108	0	0	0.696923	0.00348297	0.132326	0.0195346
294	0.816678	0.551464	0.33315	0.0787407		0.184594	0.026495	0.00489082	-0.242813	0	0	0.784418	0.00401572	0.151565	0.0217543
295	0.940073	0.323568	0.190948	0.109135		0.186322	0.0242484	0.00451801	-0.286813	0	0	0.750652	0.00357602	0.147474	0.0191927
296	0.803787	0.969217	0.644881	0.910365		0.184468	0.0331534	0.00611574	-0.163113	0	0	0.849495	0.00536674	0.161876	0.029093
297	0.00979778	0.818719	0.136496	0.557496		0.176027	0.029484	0.00518997	-0.308833	0	0	0.734303	0.00402657	0.136568	0.0228748
298	0.252758	0.583492	0.575086	0.952287		0.180442	0.0268068	0.00483707	-0.181202	0	0	0.834267	0.00417595	0.15578	0.0231429
299	0.785039	0.401758	0.627795	0.143433		0.184294	0.025048	0.00461619	-0.167632	0	0	0.845665	0.00403149	0.160951	0.0218753
300	0.476021	0.493923	0.20919	0.589129		0.182045	0.0259417	0.00472257	-0.280342	0	0	0.755525	0.00375553	0.144768	0.0206296
301	0.422738	0.863344	0.85145	0.350076		0.181689	0.0301918	0.00548551	-0.0964811	0	0	0.908027	0.00507757	0.168177	0.0279466
302	0.777903	0.769554	0.52185	0.771981		0.18423	0.0288216	0.0053098	-0.19456	0	0	0.823197	0.00453832	0.157462	0.024634
303	0.157532	0.141641	0.747456	0.113798		0.179545	0.0218942	0.00393101	-0.133828	0	0	0.87474	0.00352602	0.161048	0.0196386
304	0.565564	0.875554	0.95286	0.471094		0.182642	0.0304122	0.00555453	-0.0338769	0	0	0.96669	0.0054069	0.177788	0.0296039
305	0.344793	0.262425	0.93364	0.445825		0.181147	0.0235668	0.00426906	-0.0507335	0	0	0.950532	0.00409855	0.173912	0.0226255
306	0.0587149	0.524919	0.781558	0.862978		0.17806	0.0262392	0.00467216	-0.122812	0	0	0.88443	0.00423	0.161209	0.023756
307	0.920517	0.639718	0.726288	0.616004		0.185933	0.0273688	0.00508875	-0.140269	0	0	0.869124	0.00454699	0.166138	0.024455
308	0.954819	0.589582	0.177095	0.890646		0.186687	0.0268666	0.00501565	-0.291984	0	0	0.74678	0.00395552	0.147228	0.021188
309	0.893059	0.172852	0.853205	0.539995		0.185495	0.0223917	0.00415355	-0.0957262	0	0	0.908713	0.00384602	0.171761	0.0207339
310	0.0247048	0.745977	0.863362	0.669076		0.177003	0.0285327	0.00505038	-0.0912314	0	0	0.912806	0.00469219	0.16445	0.0265091
311	0.482223	0.192121	0.826648	0.544415		0.182087	0.0226705	0.004128	-0.106575	0	0	0.898907	0.00378764	0.167073	0.0208013
312	0.452317	0.270135	0.844904	0.480192		0.181887	0.0236566	0.00430284	-0.0992467	0	0	0.905519	0.00397195	0.1679	0.0218374
313	0.863836	0.205797	0.588313	0.0937691		0.18511	0.0228581	0.00423126	-0.177839	0	0	0.837077	0.00366385	0.160287	0.0197928
314	0.705554	0.678095	0.74977	0.249479		0.183635	0.0277693	0.00509942	-0.133107	0	0	0.875371	0.00458199	0.165002	0.0249516
315	0.327957	0.889533	0.412654	0.0078752		0.181025	0.0306839	0.00555455	-0.221914	0	0	0.800984	0.00464034	0.151231	0.0256336
316	0.0240332	0.158053	0.720303	0.867711		0.176972	0.0221639	0.0039224	-0.142045	0	0	0.867582	0.00349351	0.157621	0.0197404
317	0.571994	0.489607	0.770341	0.850764		0.182685	0.0259003	0.00473159	-0.126534	0	0	0.881144	0.00427298	0.164978	0.0233899
318	0.21772	0.0848529	0.933103	0.964024		0.18014	0.0207456	0.00373712	-0.0511457	0	0	0.95014	0.00358606	0.172859	0.0199071
319	0.579375	0.328621	0.976036	0.190662		0.182735	0.0243021	0.00444083	-0.00361908	0	0	0.996387	0.00442803	0.182208	0.024232
320	0.374701	0.347624	0.445383	0.645273		0.181359	0.024501	0.00444347	-0.213635	0	0	0.807643	0.00373392	0.152399	0.0205885
321	0.45261	0.338472	0.570418	0.43015		0.181889	0.0244057	0.00443914	-0.182384	0	0	0.833282	0.00382828	0.15686	0.0210473
322	0.578819	0.571477	0.698428	0.928685		0.182731	0.0266893	0.00487696	-0.148385	0	0	0.862099	0.0043268	0.162117	0.0236785
323	0.750914	0.797884	0.400069	0.10321		0.183998	0.0291917	0.00537119	-0.225135	0	0	0.798408	0.00447676	0.153358	0.0243306
324	0.953354	0.457895	0.521128	0.268967		0.186647	0.0255954	0.0047773	-0.194739	0	0	0.823049	0.00408232	0.159494	0.0218719
325	0.499033	0.372495	0.782596	0.497425		0.182198	0.0247554	0.00451039	-0.122462	0	0	0.88474	0.00408606	0.165057	0.0224265
326	0.795012	0.409303	0.59897	0.617058		0.184385	0.0251224	0.00463221	-0.175112	0	0	0.839363	0.00402083	0.160049	0.0218067
327	0.360287	0.892375	0.676423	0.566665		0.181258	0.030742	0.00557223	-0.154557	0	0	0.856795	0.00492017	0.160047	0.0271446
328	0.965443	0.486617	0.53857	0.453391		0.187016	0.0258716	0.0048384	-0.190386	0	0	0.82664	0.00414978	0.160399	0.0221895
329	0.0139291	0.353802	0.093567	0.377023		0.176383	0.0245648	0.00433281	-0.330963	0	0	0.718231	0.00329549	0.134155	0.0186837
330	0.143947	0.751872	0.573805	0.915507		0.179392	0.0286035	0.00513123	-0.181527	0	0	0.833996	0.0044291	0.154844	0.0246896
331	0.885389	0.435906	0.836986	0.559992		0.185387	0.0253826	0.0047056	-0.10249	0	0	0.902587	0.00433437	0.170762	0.0233801
332	0.0200775	0.947548	0.50148	0.951154		0.176773	0.0322048	0.00569293	-0.199632	0	0	0.819032	0.00484155	0.150336	0.0273886
333	0.396803	0.209374	0.953309	0.977503		0.181512	0.0229059	0.00415769	-0.033422	0	0	0.96713	0.00404769	0.17671	0.0222999
334	0.645746	0.642936	0.931077	0.355027		0.183194	0.0274017	0.00501984	-0.052679	0	0	0.948685	0.00481307	0.175648	0.026273
335	0.728184	0.376769	0.639614	0.875224		0.183812	0.0247986	0.00455827	-0.164514	0	0	0.848306	0.00399068	0.160924	0.0217107
336	0.495773	0.532244	0.100175	0.170374		0.182177	0.0263096	0.00479299	-0.327136	0	0	0.720986	0.00366513	0.139308	0.0201186
337	0.404314	0.085736	0.504425	0.198082		0.181563	0.0207673	0.00377058	-0.198899	0	0	0.819633	0.00320562	0.154359	0.0176556
338	0.780087	0.235013	0.431287	0.291837		0.184249	0.0232356	0.00428114	-0.217186	0	0	0.804781	0.0035882	0.154427	0.0194747
339	0.717033	0.21026	0.835521	0.924841		0.183724	0.0229177	0.00421052	-0.103079	0	0	0.902055	0.00387508	0.169087	0.0210919
340	0.0728463	0.271481	0.250636	0.23791		0.178353	0.0236722	0.00422201	-0.266766	0	0	0.765852	0.00339116	0.143255	0.0190137
341	0.631828	0.464793	0.743319	0.30578		0.183096	0.0256619	0.00469858	-0.135108	0	0	0.873621	0.0042137	0.164201	0.0230137
342	0.0337812	0.252941	0.632454	0.858335		0.177366	0.0234543	0.00416001	-0.166407	0	0	0.846702	0.00363208	0.154857	0.0204779
343	0.775815	0.405594	0.56739	0.167297		0.184211	0.0250859	0.0046211	-0.183149	0	0	0.832644	0.00398465	0.15884	0.0216308
344	0.0147647	0.564951	0.0806629	0.45281		0.176444	0.0266258	0.00469795	-0.339057	0	0	0.712442	0.00355074	0.133357	0.0201239
345	0.558543	0.470414	0.0112184	0.828648		0.182594	0.025716	0.00469559	-0.42665	0	0	0.652692	0.00329972	0.128314	0.0180713
346	0.884445	0.557183	0.607823	0.381281		0.185374	0.0265504	0.00492176	-0.172832	0	0	0.841279	0.00428168	0.161266	0.0230975
347	0.47035	0.605412	0.0934163	0.732223		0.182008	0.0270231	0.00491842	-0.331053	0	0	0.718167	0.00374915	0.138739	0.0205989
348	0.0980229	0.889096	0.0218639	0.697646		0.178782	0.030675	0.00548415	-0.400221	0	0	0.670172	0.00394257	0.128527	0.0220523
349	0.322177	0.663095	0.33602	0.452583		0.180983	0.0276107	0.00499706	-0.242031	0	0	0.785032	0.00410322	0.14861	0.0226719
350	0.169026	0.663375	0.521079	0.31198		0.179669	0.0276136	0.0049613	-0.194752	0	0	0.823039	0.00423553	0.153386	0.0235741
351	0.22849	0.305695	0.852332	0.527935		0.180236	0.0240558	0.00433571	-0.0961027	0	0	0.908371	0.00401206	0.166781	0.0222601
352	0.190302	0.848022	0.55905	0.455212		0.179884	0.0299336	0.00538457	-0.185251	0	0	0.830896	0.00463483	0.154837	0.0257657
353	0.663792	0.0737866	0.253735	0.845119		0.183324	0.0204586	0.00375054	-0.265802	0	0	0.766591	0.00301649	0.147444	0.0164544
354	0.815743	0.225939	0.178458	0.565558		0.184585	0.0231213	0.00426785	-0.291464	0	0	0.747169	0.00336253	0.14543	0.0182167
355	0.558349	0.0680774	0.895363	0.687006		0.182593	0.0202975	0.00370618	-0.075345	0	0	0.927424	0.00348767	0.171828	0.0191008
356	0.148734	0.735234	0.820319	0.981321		0.179447	0.0284058	0.00509733	-0.109	0	0	0.896731	0.0046689	0.164364	0.0260183
357	0.880746	0.249731	0.50831	0.445586		0.185325	0.0234158	0.00433952	-0.197932	0	0	0.820426	0.00369636	0.157857	0.0199453
358	0.315964	0.393191	0.0249787	0.664845		0.180937	0.024963	0.00451672	-0.394625	0	0	0.673932	0.00325932	0.130566	0.0180136
359	0.0823698	0.0166792	0.279341	0.609154		0.178527	0.0178581	0.00318816	-0.25806	0	0	0.772549	0.00257659	0.144281	0.0144325
360	0.493982	0.538328	0.196826	0.197454		0.182165	0.0263682	0.00480335	-0.284689	0	0	0.752248	0.00380638	0.144355	0.0208953
361	0.919142	0.973736	0.470033	0.371999		0.185908	0.0334188	0.00621283	-0.207465	0	0	0.812642	0.00525976	0.157389	0.0282922
362	0.65208	0.426014	0.64418	0.736371		0.183239	0.0252862	0.00463343	-0.1633	0	0	0.849336	0.00406043	0.160579	0.0221591
363	0.638063	0.534996	0.151598	0.00790802		0.18314	0.0263361	0.00482318	-0.302221	0	0	0.739174	0.00376731	0.143047	0.0205707
364	0.395471	0.443664	0.848046	0.673382		0.181503	0.0254578	0.00462067	-0.0979291	0	0	0.906713	0.00427037	0.167743	0.0235278
365	0.0367631	0.668974	0.173134	0.698165		0.177468	0.0276725	0.00491098	-0.293509	0	0	0.745642	0.00385943	0.139468	0.0217472
366	0.357918	0.314209	0.536541	0.0257362		0.181241	0.0241481	0.00437663	-0.190893	0	0	0.826221	0.00374738	0.155183	0.0206762
367	0.977726	0.906064	0.963752	0.621548		0.187522	0.0310392	0.00582053	-0.0216908	0	0	0.978543	0.00572176	0.18434	0.0305125
368	0.493635	0.556134	0.614969	0.153586		0.182162	0.0265402	0.00483463	-0.17098	0	0	0.842838	0.00421011	0.158632	0.0231119
369	0.0603165	0.830225	0.327216	0.570907		0.178096	0.0296545	0.00528136	-0.24444	0	0	0.783143	0.00432694	0.145911	0.0242955
370	0.752106	0.406335	0.288178	0.329		0.184007	0.0250932	0.00461733	-0.25547	0	0	0.774552	0.00374997	0.149442	0.0203795
371	0.973256	0.635569	0.971447	0.293089		0.187316	0.0273264	0.00511867	-0.0111156	0	0	0.988946	0.00507384	0.185675	0.0270871
372	0.105149	0.389914	0.444696	0.644468		0.178889	0.0249303	0.00445975	-0.213807	0	0	0.807504	0.00374552	0.150239	0.0209377
373	0.577523	0.419137	0.62118	0.630293		0.182722	0.025219	0.00460807	-0.169364	0	0	0.844202	0.00401779	0.159316	0.0219885
374	0.21483	0.330455	0.374111	0.603537		0.180114	0.0243215	0.00438064	-0.231868	0	0	0.793051	0.0036247	0.149033	0.0201245
375	0.0714912	0.291972	0.386401	0.410532		0.178327	0.0239045	0.00426282	-0.228664	0	0	0.795596	0.00353506	0.147883	0.0198234
376	0.875858	0.285801	0.989697	0.77809		0.185261	0.0238354	0.00441575	0.0298514	0	0	1.0303	0.00452152	0.189698	0.0244063
377	0.688417	0.790909	0.598406	0.988943		0.183505	0.0290979	0.00533961	-0.175257	0	0	0.839242	0.00463622	0.159332	0.0252648
378	0.287285	0.762868	0.526382	0.12662		0.180719	0.0287381	0.00519352	-0.19343	0	0	0.824128	0.00444022	0.154506	0.0245698
379	0.128384	0.737266	0.602069	0.0038225		0.179203	0.0284296	0.00509466	-0.174315	0	0	0.840032	0.00442348	0.155594	0.0246842
380	0.019875	0.388667	0.854691	0.742975		0.176762	0.0249179	0.00440452	-0.0950819	0	0	0.909298	0.00407812	0.163662	0.0230713
381	0.277344	0.112343	0.871297	0.614191		0.180641	0.021354	0.0038574	-0.0875588	0	0	0.916165	0.00359379	0.168296	0.0198947
382	0.330088	0.753138	0.555469	0.544499		0.181041	0.0286189	0.00518118	-0.186151	0	0	0.830148	0.00445648	0.155718	0.0246159
383	0.634873	0.60285	0.419933	0.711595		0.183117	0.0269977	0.00494374	-0.220062	0	0	0.802469	0.00413546	0.153178	0.0225837
384	0.838091	0.0414165	0.514077	0.458455		0.184816	0.019363	0.00357859	-0.196496	0	0	0.821605	0.00304961	0.157497	0.0165008
385	0.270435	0.46761	0.773596	0.474617		0.180586	0.025689	0.00463907	-0.125465	0	0	0.882087	0.00419195	0.163181	0.023213
386	0.77347	0.517382	0.0118959	0.258117		0.184191	0.0261668	0.00481967	-0.424425	0	0	0.654146	0.00339584	0.129777	0.0184366
387	0.944199	0.044286	0.595607	0.0703711		0.186416	0.0194835	0.00363203	-0.175974	0	0	0.838639	0.00314899	0.161623	0.0168923
388	0.178828	0.614387	0.861013	0.579149		0.17977	0.0271126	0.00487404	-0.0922906	0	0	0.91184	0.00452507	0.166899	0.0251715
389	0.81286	0.432256	0.88435	0.107049		0.184556	0.0253471	0.00467796	-0.0811576	0	0	0.922048	0.00438353	0.17294	0.0237517
390	0.320751	0.0470506	0.969069	0.338204		0.180972	0.0195938	0.00354593	-0.0146121	0	0	0.985494	0.00350452	0.178858	0.0193649
391	0.59304	0.751478	0.415129	0.69285		0.182828	0.0285988	0.00522865	-0.221283	0	0	0.80149	0.00437034	0.152816	0.0239042
392	0.513023	0.280447	0.3971	0.281757		0.182291	0.0237748	0.00433394	-0.225899	0	0	0.797799	0.0036052	0.151639	0.0197772
393	0.584045	0.113262	0.340783	0.106229		0.182766	0.0213724	0.00390615	-0.240738	0	0	0.786047	0.00320834	0.150116	0.0175543
394	0.0142164	0.410288	0.260759	0.71156		0.176404	0.0251321	0.00443342	-0.263641	0	0	0.76825	0.00356975	0.142039	0.0202362
395	0.210978	0.514178	0.840001	0.113541		0.180079	0.026136	0.00470655	-0.101268	0	0	0.903691	0.0043376	0.165963	0.0240872
396	0.0941401	0.931944	0.87995	0.142041		0.178722	0.0317032	0.00566605	-0.0833697	0	0	0.920011	0.00529979	0.167169	0.0296538
397	0.296985	0.360338	0.734219	0.319324		0.180793	0.0246318	0.00445327	-0.137887	0	0	0.871197	0.00398302	0.161702	0.0220308
398	0.199903	0.193867	0.422855	0.369812		0.179976	0.0226949	0.00408454	-0.21932	0	0	0.803065	0.00341412	0.150436	0.0189699
399	0.0603868	0.552126	0.610066	0.924436		0.178098	0.0265014	0.00471984	-0.172251	0	0	0.841767	0.00410318	0.154829	0.0230389
400	0.588654	0.809619	0.822219	0.964506		0.182798	0.0293539	0.00536583	-0.108278	0	0	0.897378	0.0049198	0.167603	0.0269139
401	0.443604	0.376198	0.864947	0.233653		0.181829	0.0247928	0.00450805	-0.0905098	0	0	0.913465	0.00419137	0.169056	0.0230512
402	0.60852	0.410585	0.372969	0.09595		0.182934	0.0251351	0.00459805	-0.232167	0	0	0.792813	0.00380649	0.151441	0.020808
403	0.262959	0.63283	0.527623	0.819355		0.180526	0.0272986	0.00492809	-0.19312	0	0	0.824383	0.00421329	0.154341	0.023339
404	0.74076	0.788568	0.926031	0.14375		0.183914	0.0290668	0.00534579	-0.0563536	0	0	0.945205	0.00511108	0.175839	0.0277906
405	0.141404	0.344908	0.269007	0.804245		0.179362	0.0244728	0.00438948	-0.26114	0	0	0.770173	0.00354379	0.144805	0.0197578
406	0.96929	0.156664	0.920472	0.81655		0.187156	0.0221418	0.00414397	-0.0601858	0	0	0.94159	0.00394929	0.178363	0.0211016
407	0.653114	0.346611	0.132861	0.157417		0.183247	0.0244905	0.0044878	-0.310498	0	0	0.733082	0.00347964	0.142081	0.0189888
408	0.958394	0.480667	0.874155	0.725158		0.18679	0.0258145	0.00482189	-0.0861976	0	0	0.917413	0.00450102	0.17436	0.0240967
409	0.199021	0.665035	0.38871	0.980163		0.179968	0.027631	0.00497269	-0.228065	0	0	0.796072	0.00412999	0.149469	0.0229485
410	0.534708	0.98122	0.906018	0.590564		0.182435	0.0339577	0.00619508	-0.0692824	0	0	0.933063	0.00586302	0.172657	0.0321376
411	0.0135926	0.97211	0.65459	0.0872687		0.176358	0.0333192	0.0058761	-0.160511	0	0	0.851708	0.00516125	0.154903	0.0292658
412	0.920858	0.999541	0.687057	0.636624		0.185939	0.0386824	0.00719256	-0.151598	0	0	0.859334	0.00637657	0.164844	0.0342939
413	0.789977	0.00750597	0.369183	0.0932939		0.184339	0.0166935	0.00307727	-0.233162	0	0	0.792025	0.00254222	0.152288	0.013791
414	0.808255	0.728891	0.143022	0.821352		0.184511	0.0283321	0.0052276	-0.305918	0	0	0.736447	0.00407401	0.143795	0.02208
415	0.122552	0.724547	0.0615096	0.856908		0.179128	0.0282821	0.00506612	-0.353115	0	0	0.702496	0.00378843	0.133951	0.0211493
416	0.592275	0.488985	0.856794	0.0820411		0.182822	0.0258943	0.00473406	-0.0941626	0	0	0.910135	0.00438923	0.169505	0.0240082
417	0.567558	0.113503	0.901536	0.356511		0.182655	0.0213771	0.00390464	-0.0718909	0	0	0.930632	0.003685	0.17238	0.0201746
418	0.0744322	0.175699	0.555494	0.938122		0.178384	0.0224341	0.00400188	-0.186145	0	0	0.830154	0.00343741	0.153222	0.0192698
419	0.41215	0.524883	0.0811544	0.664962		0.181617	0.0262388	0.00476541	-0.338732	0	0	0.712674	0.00360792	0.137503	0.0198655
420	0.863163	0.984924	0.971262	0.329793		0.185102	0.0342962	0.0063483	-0.0113963	0	0	0.988668	0.00629156	0.183447	0.0339897
421	0.687751	0.764987	0.211398	0.896106		0.1835	0.0287644	0.00527828	-0.279583	0	0	0.756099	0.00420425	0.146161	0.0229114
422	0.0487232	0.650032	0.101694	0.131464		0.177818	0.0274748	0.0048855	-0.326282	0	0	0.721601	0.00373496	0.135942	0.0210045
423	0.16625	0.965834	0.100872	0.677632		0.179639	0.032975	0.00592362	-0.326743	0	0	0.721269	0.00453558	0.137546	0.0252482
424	0.888716	0.456215	0.368011	0.598617		0.185433	0.0255792	0.00474323	-0.233471	0	0	0.791781	0.00392483	0.153439	0.0211658
425	0.893053	0.640356	0.971607	0.482975		0.185495	0.0273753	0.00507797	-0.0108721	0	0	0.989187	0.00503437	0.183902	0.0271403
426	0.520953	0.291301	0.932737	0.430399		0.182344	0.023897	0.00435746	-0.051425	0	0	0.949875	0.00418139	0.174976	0.0229314
427	0.904927	0.0625591	0.350612	0.872868		0.185672	0.0201315	0.00373786	-0.238091	0	0	0.788131	0.00307813	0.152901	0.0165783
428	0.0508738	0.906979	0.650761	0.965543		0.177873	0.0310601	0.00552476	-0.161541	0	0	0.850832	0.00484823	0.156092	0.0272567
429	0.766724	0.0762414	0.866057	0.759512		0.184132	0.0205249	0.00377929	-0.090001	0	0	0.91393	0.00351486	0.171248	0.0190888
430	0.948389	0.88793	0.245054	0.682399		0.186518	0.0306515	0.00571704	-0.268518	0	0	0.764511	0.00460106	0.150109	0.0246683
431	0.0827931	0.817599	0.552316	0.161004		0.178534	0.0294678	0.00526102	-0.186943	0	0	0.829491	0.00452082	0.153416	0.0253218
432	0.803245	0.317596	0.161557	0.591554		0.184463	0.0241846	0.00446116	-0.298099	0	0	0.742228	0.00349608	0.144558	0.0189527
433	0.00837297	0.0173632	0.371052	0.305211		0.175872	0.0179201	0.00315166	-0.232671	0	0	0.792415	0.00260064	0.145124	0.0147871
434	0.856111	0.00747279	0.378111	0.220644		0.185018	0.0166874	0.00308747	-0.230822	0	0	0.793881	0.00255601	0.15317	0.0138149
435	0.904766	0.925615	0.653776	0.361828		0.18567	0.0315251	0.00585326	-0.16073	0	0	0.851522	0.0051462	0.163242	0.027717
436	0.450618	0.150145	0.876813	0.144101		0.181876	0.0220364	0.0040079	-0.0849118	0	0	0.918593	0.00374262	0.169838	0.0205778
437	0.20061	0.315464	0.14065	0.12858		0.179983	0.0241617	0.00434868	-0.306967	0	0	0.735675	0.0033785	0.139829	0.0187713
438	0.503498	0.402203	0.990662	0.678983		0.182228	0.0250524	0.00456524	0.0335036	0	0	1.03407	0.00468842	0.187145	0.0257283
439	0.602524	0.843197	0.664434	0.819673		0.182892	0.0298559	0.00546043	-0.157845	0	0	0.853982	0.00480912	0.161078	0.0262948
440	0.178521	0.0866582	0.520121	0.545496		0.179767	0.0207897	0.0037373	-0.19499	0	0	0.822843	0.00318663	0.153279	0.0177265
441	0.469428	0.0687757	0.221916	0.18994		0.182002	0.0203177	0.00369785	-0.276024	0	0	0.758795	0.00294766	0.145079	0.0161958
442	0.882015	0.557949	0.549712	0.846707		0.185341	0.0265578	0.00492226	-0.187596	0	0	0.828949	0.00423058	0.159297	0.0228259
443	0.863673	0.0991082	0.770967	0.0900593		0.185108	0.0210766	0.00390145	-0.126329	0	0	0.881325	0.00352318	0.167161	0.0190331
444	0.22889	0.668503	0.446556	0.256134		0.180239	0.0276675	0.00498677	-0.21334	0	0	0.807881	0.00419282	0.151543	0.0232625
445	0.0955651	0.560203	0.0528322	0.617689		0.178744	0.0265797	0.00475096	-0.360638	0	0	0.697232	0.00352808	0.132736	0.0197381
446	0.505662	0.938467	0.149327	0.517468		0.182242	0.0319006	0.00581364	-0.303186	0	0	0.738462	0.00454214	0.142384	0.0249237
447	0.703741	0.412999	0.927027	0.165312		0.183621	0.0251588	0.00461969	-0.0556434	0	0	0.945876	0.00441852	0.175625	0.0240633
448	0.985071	0.0243803	0.0451612	0.356		0.187954	0.0184591	0.00346946	-0.368154	0	0	0.692011	0.00256174	0.138779	0.0136296
449	0.473488	0.676034	0.840557	0.714799		0.182029	0.0277473	0.00505081	-0.101041	0	0	0.903896	0.00465721	0.167844	0.0255851
450	0.235308	0.362946	0.450276	0.524253		0.180295	0.0246584	0.00444579	-0.212407	0	0	0.808636	0.003739	0.151631	0.0207382
451	0.285922	0.853215	0.153396	0.855474		0.180708	0.0300191	0.0054247	-0.301464	0	0	0.739734	0.00424074	0.141268	0.0234673
452	0.889432	0.007402	0.95356	0.211127		0.185443	0.0166742	0.00309212	-0.0331667	0	0	0.967377	0.0030108	0.180566	0.0162357
453	0.624092	0.958681	0.575065	0.943755		0.183042	0.0326412	0.00597471	-0.181207	0	0	0.834262	0.00516467	0.158225	0.0282158
454	0.668199	0.00981755	0.276865	0.791125		0.183356	0.0170718	0.00313021	-0.258793	0	0	0.771983	0.00253066	0.148237	0.0138019
455	0.375841	0.104497	0.558845	0.552011		0.181367	0.0211926	0.00384364	-0.185302	0	0	0.830853	0.00330488	0.155945	0.0182221
456	0.217562	0.882879	0.958653	0.895017		0.180139	0.0305517	0.00550354	-0.0277188	0	0	0.972662	0.0053833	0.176203	0.0298842
457	0.822491	0.214347	0.281004	0.744374		0.184653	0.0229716	0.00424176	-0.25757	0	0	0.772928	0.00343798	0.149662	0.0186186
458	0.340413	0.776738	0.0560796	0.538497		0.181116	0.0289128	0.00523657	-0.357716	0	0	0.699272	0.00390377	0.135019	0.021554
459	0.900971	0.476716	0.786549	0.341485		0.185611	0.0257765	0.00478442	-0.12112	0	0	0.885928	0.00434118	0.168416	0.0233886
460	0.786945	0.699598	0.315559	0.268816		0.184311	0.0280022	0.00516112	-0.247671	0	0	0.780617	0.00422158	0.150759	0.0229046
461	0.354576	0.971759	0.783238	0.508528		0.181217	0.0332983	0.00603423	-0.122245	0	0	0.884932	0.0054715	0.164317	0.030193
462	0.536834	0.152184	0.331918	0.635		0.182449	0.0220697	0.0040266	-0.24315	0	0	0.784154	0.00330084	0.149564	0.0180918
463	0.816324	0.260726	0.433373	0.742933		0.184591	0.0235468	0.00434651	-0.216659	0	0	0.805205	0.00364503	0.1548	0.0197466
464	0.950209	0.723849	0.408881	0.106603		0.186564	0.0282742	0.00527493	-0.222877	0	0	0.800213	0.00440632	0.155843	0.0236183
465	0.737444	0.943698	0.21415	0.99129		0.183887	0.0320712	0.00589746	-0.278642	0	0	0.756811	0.00470498	0.146704	0.0255863
466	0.733783	0.427384	0.663838	0.363146		0.183857	0.0252996	0.00465151	-0.158008	0	0	0.853843	0.00409437	0.161835	0.0222693
467	0.867752	0.399001	0.618411	0.297389		0.185158	0.0250207	0.00463278	-0.170085	0	0	0.843593	0.00403838	0.161402	0.0218105
468	0.98402	0.339631	0.243958	0.42525		0.187882	0.0244178	0.00458767	-0.268865	0	0	0.764247	0.00368747	0.151015	0.0196265
469	0.965114	0.433074	0.0244698	0.738179		0.187004	0.025355	0.0047415	-0.395498	0	0	0.673345	0.00342652	0.135142	0.0183232
470	0.250613	0.627093	0.746104	0.868081		0.180424	0.0272404	0.00491484	-0.134248	0	0	0.874374	0.00441001	0.161892	0.0244424
471	0.347864	0.615875	0.973234	0.125537		0.181169	0.0271275	0.00491468	-0.00832635	0	0	0.991708	0.00488216	0.179971	0.0269481
472	0.805314	0.205948	0.827384	0.0185917		0.184483	0.0228601	0.0042173	-0.10629	0	0	0.899164	0.00387147	0.169355	0.0209855
473	0.5836	0.936817	0.0568235	0.344862		0.182763	0.0318492	0.00582086	-0.357065	0	0	0.699727	0.0043475	0.136503	0.0237876
474	0.836148	0.0726571	0.404958	0.620754		0.184795	0.0204275	0.0037749	-0.223881	0	0	0.799411	0.00314519	0.153968	0.0170198
475	0.663444	0.0252352	0.0312517	0.326803		0.183321	0.0185155	0.00339428	-0.384934	0	0	0.680496	0.00246694	0.133236	0.0134569
476	0.798148	0.107283	0.272317	0.884746		0.184415	0.0212509	0.00391897	-0.260147	0	0	0.770938	0.00316824	0.149088	0.01718
477	0.471189	0.188648	0.00357049	0.690642		0.182013	0.0226216	0.00411743	-0.467088	0	0	0.626825	0.00279114	0.123384	0.0153348
478	0.14321	0.0550957	0.0681196	0.612443		0.179383	0.0198878	0.00356752	-0.347925	0	0	0.706152	0.00267367	0.134438	0.0149048
479	0.485392	0.738442	0.327984	0.571797		0.182108	0.0284434	0.00517977	-0.244229	0	0	0.783308	0.00424722	0.149322	0.0233226
480	0.332718	0.365985	0.903758	0.129601		0.18106	0.0246894	0.00447026	-0.0706089	0	0	0.931826	0.00422353	0.171067	0.0233267
481	0.0792228	0.676664	0.244458	0.18987		0.178472	0.027754	0.00495331	-0.268707	0	0	0.764368	0.00397561	0.143244	0.0222759
482	0.977556	0.967283	0.769198	0.225747		0.187514	0.0330496	0.00619724	-0.126908	0	0	0.880815	0.00560215	0.169508	0.029876
483	0.727929	0.39437	0.905049	0.611958		0.18381	0.0249747	0.0045906	-0.0698542	0	0	0.93253	0.00434075	0.173806	0.0236154
484	0.137644	0.756199	0.816199	0.206786		0.179317	0.0286561	0.00513852	-0.110549	0	0	0.895342	0.00470074	0.16404	0.0262147
485	0.271975	0.0179192	0.630879	0.862235		0.180598	0.017969	0.00324518	-0.166822	0	0	0.846351	0.00283172	0.157589	0.0156797
486	0.309591	0.484393	0.035837	0.833229		0.180889	0.0258503	0.00467603	-0.378825	0	0	0.684665	0.00342083	0.132333	0.0189112
487	0.25966	0.496534	0.874392	0.823909		0.180499	0.0259668	0.00468697	-0.0860835	0	0	0.917518	0.00437328	0.168418	0.0242288
488	0.0695484	0.894203	0.40999	0.205152		0.178289	0.0307801	0.00548776	-0.222594	0	0	0.80044	0.0045795	0.148781	0.0256858
489	0.270066	0.0237636	0.540218	0.826603		0.180583	0.0184175	0.00332588	-0.189974	0	0	0.82698	0.00284706	0.154585	0.0157659
490	0.889415	0.967282	0.141659	0.583254		0.185443	0.0330495	0.0061288	-0.306519	0	0	0.736004	0.00478053	0.144648	0.025779
491	0.46812	0.397931	0.853214	0.898611		0.181993	0.0250101	0.00455165	-0.095722	0	0	0.908717	0.00421417	0.168499	0.0231557
492	0.856607	0.540574	0.290508	0.0761021		0.185024	0.0263898	0.00488276	-0.254794	0	0	0.775076	0.00396973	0.150427	0.0214552
493	0.79134	0.291394	0.494217	0.559532		0.184351	0.023898	0.00440563	-0.201439	0	0	0.817553	0.00374144	0.156559	0.0202952
494	0.247017	0.78737	0.9094	0.176416		0.180394	0.029051	0.00524064	-0.0672531	0	0	0.934959	0.00496582	0.170935	0.0275276
495	0.325099	0.32276	0.402392	0.0270245		0.181004	0.0242398	0.00438751	-0.224539	0	0	0.798885	0.00365323	0.150712	0.0201831
496	0.795923	0.0981539	0.738792	0.363097		0.184394	0.0210556	0.00388252	-0.136497	0	0	0.872409	0.00347674	0.165122	0.018855
497	0.425962	0.259987	0.836947	0.94515		0.18171	0.0235381	0.00427711	-0.102506	0	0	0.902572	0.00393763	0.167288	0.0216698
498	0.909021	0.0942974	0.428509	0.51866		0.185738	0.0209691	0.00389475	-0.217888	0	0	0.804216	0.00326215	0.15557	0.0175632
499	0.932517	0.191824	0.594859	0.594433		0.186161	0.0226663	0.00421959	-0.176166	0	0	0.838479	0.00365931	0.161442	0.0196567
500	0.563029	0.222428	0.931335	0.995868		0.182624	0.0230765	0.00421433	-0.0524861	0	0	0.948868	0.0040405	0.175092	0.0221246
501	0.375693	0.30186	0.881775	0.241139		0.181366	0.0240138	0.00435529	-0.0824594	0	0	0.920849	0.0040755	0.169715	0.0224711
502	0.475513	0.875786	0.366005	0.382542		0.182042	0.0304165	0.00553708	-0.233999	0	0	0.791362	0.0045805	0.150593	0.0251618
503	0.243963	0.648087	0.813995	0.674959		0.180369	0.0274547	0.00495197	-0.111369	0	0	0.894608	0.00452706	0.164892	0.025099
504	0.980885	0.751038	0.209307	0.075351		0.18769	0.0285935	0.00536671	-0.280302	0	0	0.755556	0.00427647	0.149561	0.0227848
505	0.672214	0.374471	0.908859	0.859881		0.183385	0.0247754	0.00454344	-0.0675813	0	0	0.934652	0.00430387	0.173715	0.023469
506	0.242855	0.817865	0.806928	0.524714		0.180359	0.0294717	0.00531548	-0.113959	0	0	0.892294	0.00485005	0.164567	0.0268911
507	0.288875	0.765905	0.415849	0.251601		0.180731	0.0287759	0.00520069	-0.2211	0	0	0.801637	0.00434593	0.151027	0.0240464
508	0.473136	0.82487	0.906593	0.389563		0.182026	0.0295743	0.0053833	-0.0689411	0	0	0.933382	0.00509476	0.17227	0.0279892
509	0.423084	0.785607	0.768576	0.967307		0.181691	0.0290278	0.00527409	-0.12711	0	0	0.880636	0.00476162	0.164036	0.0262072
510	0.732301	0.26597	0.131947	0.143585		0.183845	0.0236082	0.00434026	-0.310921	0	0	0.732771	0.00336388	0.142487	0.0182974
511	0.499563	0.580386	0.208276	0.186617		0.182202	0.0267763	0.00487869	-0.280658	0	0	0.755286	0.00387952	0.144886	0.0212925
512	0.219254	0.644213	0.89962	0.565001		0.180154	0.0274148	0.00493889	-0.0729797	0	0	0.92962	0.00465781	0.169901	0.0258546
513	0.72983	0.459056	0.407741	0.00407906		0.183825	0.0256066	0.00470714	-0.223169	0	0	0.79998	0.00392704	0.15336	0.0213629
514	0.493451	0.271805	0.324263	0.0120811		0.182161	0.0236759	0.00431283	-0.245254	0	0	0.782506	0.00353014	0.149103	0.0193792
515	0.482293	0.973283	0.686296	0.917165		0.182087	0.0333905	0.00607998	-0.151811	0	0	0.859151	0.00538291	0.161211	0.0295623
516	0.435375	0.135546	0.0791386	0.906367		0.181774	0.0217887	0.00396062	-0.340076	0	0	0.711716	0.00299183	0.137311	0.0164591
517	0.928692	0.478941	0.639755	0.975587		0.186085	0.0257979	0.00480061	-0.164477	0	0	0.848338	0.00420498	0.162997	0.0225971
518	0.88114	0.744579	0.160363	0.790498		0.18533	0.028516	0.00528487	-0.298584	0	0	0.741868	0.00414505	0.145359	0.0223658
519	0.808548	0.77166	0.843128	0.993767		0.184514	0.0288482	0.0053229	-0.0999834	0	0	0.904852	0.0049139	0.170336	0.0266315
520	0.0898662	0.7196	0.598772	0.541111		0.178653	0.0282257	0.00504262	-0.175163	0	0	0.839321	0.00437472	0.154991	0.0244872
521	0.49314	0.586811	0.495342	0.7741		0.182159	0.0268393	0.00488903	-0.201159	0	0	0.817782	0.00415318	0.154742	0.0227998
522	0.478731	0.191302	0.0409082	0.595552		0.182063	0.022659	0.00412538	-0.372775	0	0	0.68882	0.00303193	0.133807	0.0166532
523	0.889487	0.855951	0.339713	0.807111		0.185444	0.0300649	0.00557536	-0.241028	0	0	0.78582	0.00458851	0.15262	0.0247434
524	0.505549	0.814261	0.483174	0.145565		0.182241	0.0294198	0.0053615	-0.204189	0	0	0.815309	0.00454514	0.154493	0.0249402
525	0.108403	0.158786	0.910167	0.600522		0.178935	0.0221755	0.00396799	-0.0667847	0	0	0.935397	0.00375958	0.169537	0.0210108
526	0.139879	0.988929	0.613626	0.638005		0.179344	0.0347548	0.00623304	-0.171329	0	0	0.842544	0.00543002	0.156238	0.0302772
527	0.802147	0.604362	0.400223	0.245961		0.184453	0.0270127	0.00498257	-0.225096	0	0	0.79844	0.00415177	0.153697	0.0225086
528	0.0553838	0.481607	0.954157	0.343302		0.177983	0.0258235	0.00459616	-0.0325542	0	0	0.96797	0.00447753	0.17339	0.025157
529	0.591619	0.879563	0.612974	0.905066		0.182818	0.0304878	0.00557371	-0.171498	0	0	0.842402	0.00485479	0.159237	0.0265553
530	0.784539	0.887778	0.472819	0.251022		0.184289	0.0306485	0.00564818	-0.20677	0	0	0.813207	0.00478082	0.155989	0.0259419
531	0.506826	0.816765	0.990605	0.700971		0.18225	0.0294558	0.00536831	0.0332806	0	0	1.03384	0.00551152	0.187112	0.0302415
532	0.294701	0.875536	0.352663	0.133616		0.180776	0.0304118	0.00549773	-0.237543	0	0	0.788563	0.00453339	0.149067	0.0250774
533	0.0253815	0.167304	0.45571	0.535024		0.177034	0.0223079	0.00394925	-0.211045	0	0	0.809738	0.00332174	0.148904	0.0187633
534	0.476159	0.236132	0.420311	0.741041		0.182046	0.0232495	0.00423248	-0.219965	0	0	0.802547	0.0035377	0.152162	0.019433
535	0.629234	0.951683	0.325457	0.964481		0.183078	0.0323574	0.00592391	-0.244924	0	0	0.782764	0.00485931	0.150176	0.0265424
536	0.895074	0.251077	0.487171	0.577805		0.185524	0.023432	0.00434719	-0.203193	0	0	0.816121	0.003687	0.157349	0.0198735
537	0.822241	0.166079	0.661534	0.277656		0.18465	0.0222891	0.00411569	-0.158634	0	0	0.853309	0.00361992	0.162407	0.0196042
538	0.257674	0.262942	0.763483	0.450492		0.180483	0.0235728	0.00425449	-0.12876	0	0	0.879185	0.0038332	0.162611	0.0212386
539	0.576485	0.396529	0.27355	0.873146		0.182715	0.0249961	0.00456717	-0.259779	0	0	0.771222	0.00369476	0.147813	0.0202214
540	0.773815	0.720967	0.723744	0.507897		0.184194	0.0282413	0.00520186	-0.141026	0	0	0.868466	0.00464458	0.164461	0.0252158
541	0.474762	0.35184	0.214826	0.875627		0.182037	0.0245446	0.00446802	-0.278412	0	0	0.756985	0.00355775	0.144951	0.0195441
542	0.68381	0.210828	0.0430168	0.595103		0.183471	0.0229252	0.0042061	-0.370438	0	0	0.690432	0.00309907	0.135182	0.0168913
543	0.386285	0.663245	0.34237	0.919833		0.18144	0.0276123	0.00500996	-0.240309	0	0	0.786385	0.00412012	0.149213	0.0227079
544	0.727808	0.442997	0.906228	0.231141		0.183809	0.0254514	0.00467819	-0.0691581	0	0	0.933179	0.00442617	0.173907	0.0240803
545	0.945206	0.466687	0.621362	0.999244		0.18644	0.0256801	0.00478779	-0.169316	0	0	0.844242	0.00417736	0.162669	0.0224059
546	0.211328	0.424873	0.368303	0.614381		0.180082	0.0252751	0.00455159	-0.233394	0	0	0.791842	0.00376201	0.148843	0.0208905
547	0.791341	0.621734	0.648415	0.182653		0.184351	0.0271864	0.00501185	-0.162169	0	0	0.850297	0.00439794	0.16177	0.0238563
548	0.284134	0.51628	0.780026	0.394451		0.180694	0.0261562	0.00472627	-0.123326	0	0	0.883975	0.00427847	0.163574	0.0236779
549	0.516359	0.00709851	0.854779	0.398264		0.182313	0.0166164	0.00302939	-0.0950438	0	0	0.909333	0.0028046	0.168785	0.0153834
550	0.645997	0.790557	0.140853	0.488856		0.183196	0.0290932	0.00532976	-0.306877	0	0	0.735741	0.00414956	0.14263	0.0226509
551	0.00752005	0.246672	0.800654	0.11364		0.175769	0.0233788	0.00410927	-0.11621	0	0	0.890288	0.00373858	0.159913	0.0212699
552	0.191055	0.854932	0.257117	0.350452		0.179891	0.0300478	0.00540533	-0.264758	0	0	0.767392	0.00435633	0.14498	0.0242165
553	0.0218791	0.0825741	0.76678	0.273199		0.176867	0.0206889	0.00365919	-0.127694	0	0	0.880122	0.00329732	0.159376	0.0186429
554	0.288539	0.488414	0.64759	0.954482		0.180728	0.0258889	0.00467885	-0.16239	0	0	0.85011	0.00410206	0.158449	0.0226973
555	0.759218	0.67962	0.271962	0.127878		0.184067	0.0277856	0.00511442	-0.260253	0	0	0.770856	0.00413951	0.14898	0.0224891
556	0.0587853	0.848033	0.349321	0.8077		0.178062	0.0299338	0.00533007	-0.238438	0	0	0.787858	0.00438891	0.146621	0.0246482
557	0.129087	0.703073	0.476923	0.594969		0.179212	0.0280405	0.00502519	-0.205746	0	0	0.81404	0.00425119	0.151609	0.0237216
558	0.850225	0.34683	0.707745	0.225949		0.18495	0.0244928	0.00452995	-0.145712	0	0	0.864407	0.00402791	0.164453	0.0217783
559	0.475625	0.519119	0.251	0.600708		0.182043	0.0261835	0.00476651	-0.266653	0	0	0.765939	0.00383429	0.146439	0.0210626
560	0.641396	0.656505	0.580211	0.722582		0.183163	0.0275419	0.00504466	-0.179902	0	0	0.835352	0.00436227	0.158387	0.0238163
561	0.964624	0.587864	0.154298	0.918219		0.186988	0.0268497	0.00502056	-0.301086	0	0	0.740014	0.00392975	0.146361	0.0210161
562	0.731698	0.713911	0.180784	0.0506392		0.18384	0.0281614	0.0051772	-0.290583	0	0	0.747827	0.00408588	0.145088	0.0222252
563	0.587461	0.0355194	0.92883	0.320341		0.18279	0.0190922	0.00348986	-0.0543399	0	0	0.94711	0.00334036	0.174959	0.0182743
564	0.543979	0.328039	0.212351	0.0742423		0.182497	0.0242959	0.00443393	-0.279256	0	0	0.756346	0.00352833	0.145223	0.0193336
565	0.60899	0.51388	0.478153	0.741985		0.182937	0.0261332	0.00478072	-0.20544	0	0	0.814289	0.00404698	0.15486	0.0221223
566	0.153427	0.436195	0.841114	0.781739		0.1795	0.0253854	0.00455667	-0.100813	0	0	0.904102	0.00420054	0.165471	0.0234013
567	0.472127	0.124414	0.539611	0.265637		0.182019	0.0215872	0.0039293	-0.190126	0	0	0.826855	0.00336565	0.155909	0.0184906
568	0.209356	0.49748	0.0696159	0.756982		0.180064	0.0259758	0.00467731	-0.346804	0	0	0.706944	0.00351523	0.135327	0.0195221
569	0.788277	0.994556	0.186928	0.394842		0.184323	0.0357435	0.00658835	-0.288289	0	0	0.749545	0.0052191	0.146016	0.0283149
570	0.261859	0.704941	0.839278	0.283436		0.180517	0.0280612	0.00506552	-0.101562	0	0	0.903425	0.00466825	0.166359	0.0258605
571	0.654335	0.131768	0.54114	0.0537406		0.183256	0.0217217	0.00398061	-0.189744	0	0	0.827171	0.00341149	0.157055	0.018616
572	0.568741	0.178917	0.831545	0.307878		0.182663	0.0224815	0.00410654	-0.10466	0	0	0.90063	0.00377399	0.167871	0.0206609
573	0.882068	0.984331	0.95086	0.153573		0.185342	0.0342376	0.00634567	-0.035862	0	0	0.964773	0.00616851	0.180168	0.0332817
574	0.843254	0.73305	0.15955	0.111072		0.184872	0.0283803	0.00524674	-0.298916	0	0	0.741622	0.00411338	0.144937	0.0222498
575	0.465847	0.624712	0.226745	0.720989		0.181978	0.0272164	0.00495277	-0.274423	0	0	0.760011	0.00395917	0.14547	0.0217563
576	0.814757	0.595805	0.122394	0.788831		0.184575	0.0269279	0.00497023	-0.315475	0	0	0.729442	0.00384131	0.142652	0.0208117
577	0.335123	0.371483	0.673732	0.169337		0.181077	0.0247452	0.00448079	-0.155299	0	0	0.856159	0.003951	0.159667	0.0218194
578	0.280111	0.0241997	0.626594	0.507725		0.180663	0.018447	0.00333269	-0.167947	0	0	0.845398	0.00290559	0.15751	0.0160829
579	0.989246	0.209434	0.746243	0.569559		0.18829	0.0229067	0.00431309	-0.134204	0	0	0.874411	0.00387224	0.169044	0.0205653
580	0.725037	0.053151	0.725223	0.807076		0.183787	0.01982	0.00364266	-0.140587	0	0	0.868848	0.00325033	0.163992	0.0176853
581	0.0570524	0.278934	0.0111531	0.0974431		0.178022	0.0237576	0.00422939	-0.426871	0	0	0.652548	0.00296467	0.124788	0.0166534
582	0.00832029	0.829359	0.162353	0.241556		0.175866	0.0296415	0.00521294	-0.297776	0	0	0.742467	0.00408219	0.137719	0.0232119
583	0.0314266	0.248412	0.422456	0.482964		0.177281	0.0233999	0.00414835	-0.219421	0	0	0.802983	0.00346571	0.148108	0.0195493
584	0.557034	0.741453	0.979849	0.776518		0.182584	0.0284789	0.00519981	0.00359192	0	0	1.0036	0.00521466	0.183106	0.0285603
585	0.319955	0.107942	0.471871	0.967788		0.180966	0.0212645	0.00384815	-0.207006	0	0	0.813015	0.00324951	0.152814	0.0179564
586	0.685056	0.455185	0.755064	0.0834538		0.18348	0.0255692	0.00469145	-0.131444	0	0	0.876828	0.00422006	0.165044	0.0230001
587	0.343223	0.0253258	0.532544	0.878567		0.181136	0.0185214	0.00335488	-0.191892	0	0	0.825396	0.00286764	0.154829	0.0158314
588	0.944992	0.218319	0.479677	0.559191		0.186435	0.0230234	0.00429236	-0.20506	0	0	0.814599	0.00363527	0.157895	0.0194989
589	0.737391	0.335144	0.614147	0.34141		0.183886	0.0243708	0.00448146	-0.171194	0	0	0.842658	0.0039018	0.160101	0.0212185
590	0.08641	0.338294	0.933114	0.350412		0.178596	0.0244039	0.00435844	-0.0511375	0	0	0.950148	0.00418262	0.171392	0.0234194
591	0.386293	0.792799	0.939642	0.789891		0.18144	0.0291231	0.00528408	-0.0459366	0	0	0.955103	0.00509383	0.174907	0.0280745
592	0.526673	0.159069	0.575846	0.748825		0.182382	0.02218	0.00404523	-0.181009	0	0	0.834427	0.00349169	0.157425	0.019145
593	0.531359	0.928273	0.156973	0.739568		0.182413	0.0315984	0.00576395	-0.299975	0	0	0.740837	0.0045153	0.142897	0.0247532
594	0.517664	0.639303	0.393051	0.214003		0.182322	0.0273645	0.00498915	-0.226943	0	0	0.796966	0.00414934	0.151632	0.0227583
595	0.848356	0.0499987	0.280916	0.401704		0.184929	0.0197059	0.00364419	-0.257596	0	0	0.772908	0.00295182	0.149794	0.0159619
596	0.00569615	0.265505	0.0915723	0.453311		0.175507	0.0236028	0.00414245	-0.332158	0	0	0.717374	0.00314592	0.133286	0.0179248
597	0.570305	0.655084	0.0620758	0.643178		0.182673	0.0275271	0.00502847	-0.352654	0	0	0.70282	0.00376509	0.136778	0.0206111
598	0.417068	0.891077	0.964708	0.433007		0.18165	0.0307153	0.00557945	-0.0204838	0	0	0.979725	0.00548935	0.178717	0.0302193
599	0.690319	0.338033	0.677675	0.685398		0.183519	0.0244011	0.00447808	-0.15421	0	0	0.857092	0.00395336	0.162015	0.0215419
600	0.905394	0.53682	0.173804	0.771645		0.18568	0.0263537	0.00489334	-0.29325	0	0	0.745836	0.00385353	0.146224	0.0207536
601	0.877044	0.755956	0.0995978	0.870814		0.185276	0.0286531	0.00530874	-0.327463	0	0	0.72075	0.00406447	0.141851	0.0219374
602	0.784719	0.27986	0.387302	0.6204		0.184291	0.0237681	0.00438025	-0.22843	0	0	0.795782	0.00363758	0.153044	0.0197383
603	0.732298	0.0474244	0.465557	0.94832		0.183845	0.0196083	0.00360489	-0.208582	0	0	0.811734	0.00304095	0.155085	0.0165409
604	0.725637	0.0150209	0.0943055	0.394021		0.183792	0.0176982	0.00325278	-0.330526	0	0	0.718546	0.00247596	0.139899	0.0134715
605	0.595326	0.874164	0.635596	0.597084		0.182843	0.0303863	0.00555593	-0.165578	0	0	0.847404	0.00486274	0.16003	0.0265951
606	0.634037	0.481514	0.669284	0.608206		0.183111	0.0258226	0.00472841	-0.156521	0	0	0.855114	0.00416696	0.161368	0.0227564
607	0.0968426	0.601426	0.192303	0.903752		0.178764	0.0269836	0.0048237	-0.28632	0	0	0.751022	0.00381448	0.141363	0.0213381
608	0.914687	0.0214775	0.543936	0.198815		0.185831	0.0182545	0.00339227	-0.189044	0	0	0.82775	0.00290875	0.159344	0.0156526
609	0.0379327	0.764507	0.364029	0.355924		0.177506	0.0287585	0.00510479	-0.234521	0	0	0.790949	0.00421569	0.14659	0.0237496
610	0.909607	0.00150221	0.525356	0.16072		0.185747	0.0146456	0.00272038	-0.193686	0	0	0.823917	0.00232236	0.158571	0.0125028
611	0.0296228	0.822645	0.679336	0.516397		0.177211	0.0295414	0.00523508	-0.15375	0	0	0.857486	0.00462216	0.156464	0.0260827
612	0.995476	0.0965359	0.773369	0.70186		0.189114	0.0210196	0.00397509	-0.12554	0	0	0.882021	0.00359368	0.170968	0.0190028
613	0.918903	0.143954	0.644201	0.40115		0.185904	0.0219335	0.00407752	-0.163294	0	0	0.849341	0.00357317	0.16291	0.0192205
614	0.221046	0.05635	0.253723	0.393521		0.18017	0.0199305	0.00359087	-0.265806	0	0	0.766588	0.00288555	0.144781	0.0160157
615	0.783124	0.677895	0.849981	0.305222		0.184277	0.0277672	0.00511684	-0.0971086	0	0	0.907457	0.00473414	0.170494	0.0256904
616	0.786363	0.437262	0.678939	0.750733		0.184306	0.0253957	0.00468058	-0.15386	0	0	0.857392	0.00413429	0.162795	0.0224317
617	0.0299757	0.653982	0.443423	0.552661		0.177225	0.0275157	0.00487647	-0.214128	0	0	0.807245	0.00409488	0.14882	0.0231055
618	0.108882	0.736411	0.351112	0.863514		0.178942	0.0284196	0.00508547	-0.237958	0	0	0.788236	0.00418877	0.14739	0.0234085
619	0.53343	0.797832	0.775799	0.0285471		0.182427	0.0291909	0.00532521	-0.124736	0	0	0.88273	0.00481755	0.165036	0.0264082
620	0.109357	0.635931	0.990279	0.795944		0.178949	0.0273301	0.00489069	0.0320176	0	0	1.03254	0.00501696	0.183569	0.0280357
621	0.0458496	0.945386	0.687843	0.197211		0.17774	0.0321288	0.0057106	-0.151377	0	0	0.859524	0.0050538	0.157298	0.0284336
622	0.86049	0.393602	0.926647	0.208112		0.18507	0.0249671	0.00462065	-0.0559152	0	0	0.945619	0.00441879	0.176985	0.0238763
623	0.126111	0.587396	0.435616	0.417382		0.179174	0.0268451	0.00480994	-0.216093	0	0	0.80566	0.00403351	0.150251	0.0225117
624	0.705526	0.93896	0.839463	0.354254		0.183635	0.0319162	0.00586093	-0.101487	0	0	0.903493	0.00540492	0.169347	0.029433
625	0.618841	0.268127	0.624906	0.24058		0.183005	0.0236333	0.00432502	-0.168389	0	0	0.845025	0.00377338	0.159664	0.020619
626	0.626637	0.761335	0.190463	0.0874979		0.183059	0.0287191	0.00525731	-0.28699	0	0	0.750519	0.00416125	0.144895	0.0227317
627	0.539334	0.268221	0.0132217	0.164723		0.182466	0.0236344	0.00431248	-0.42037	0	0	0.656804	0.00304463	0.128822	0.016686
628	0.459798	0.0336826	0.119482	0.835649		0.181937	0.0190004	0.00345688	-0.316913	0	0	0.728394	0.00266129	0.140065	0.0146275
629	0.323883	0.400298	0.525912	0.731918		0.180995	0.0250335	0.00453095	-0.193547	0	0	0.824031	0.00387136	0.154647	0.0213893
630	0.793095	0.838565	0.124055	0.364511		0.184368	0.0297828	0.00549099	-0.314666	0	0	0.730032	0.0042494	0.14268	0.0230485
631	0.7216	0.36936	0.016349	0.90431		0.18376	0.0247237	0.00454322	-0.412044	0	0	0.662295	0.00323305	0.130767	0.0175939
632	0.755994	0.719255	0.497306	0.254253		0.18404	0.0282218	0.00519394	-0.20067	0	0	0.818182	0.00441649	0.156492	0.0239974
633	0.276137	0.0621721	0.407904	0.977915		0.180631	0.0201194	0.0036342	-0.223127	0	0	0.800014	0.0030271	0.150457	0.0167585
634	0.224385	0.509733	0.701635	0.955493		0.1802	0.0260934	0.00470201	-0.147469	0	0	0.862889	0.00417296	0.159924	0.0231574
635	0.358494	0.516716	0.315659	0.361049		0.181245	0.0261604	0.00474144	-0.247643	0	0	0.780639	0.00387433	0.148099	0.0213762
636	0.519607	0.0183626	0.814157	0.263805		0.182335	0.0180071	0.00328332	-0.111309	0	0	0.894662	0.00299982	0.166591	0.0164523
637	0.814203	0.774904	0.628628	0.0755987		0.18457	0.0288894	0.0053321	-0.167413	0	0	0.84585	0.00466015	0.16131	0.0252488
638	0.851445	0.53602	0.575529	0.683196		0.184964	0.026346	0.00487306	-0.18109	0	0	0.83436	0.00421032	0.159809	0.0227629
639	0.487747	0.211522	0.87336	0.410169		0.182123	0.0229344	0.00417688	-0.0865781	0	0	0.917064	0.00389546	0.169852	0.0213891
640	0.691722	0.266598	0.119032	0.872075		0.18353	0.0236156	0.00433416	-0.317137	0	0	0.728231	0.00334134	0.141489	0.018206
641	0.0891501	0.90685	0.834287	0.926689		0.178642	0.0310572	0.0055481	-0.103573	0	0	0.901611	0.00510499	0.164374	0.0285767
642	0.831624	0.857439	0.437838	0.139783		0.184747	0.0300901	0.00555907	-0.215533	0	0	0.806112	0.00467159	0.155253	0.0252864
643	0.542456	0.237766	0.0304405	0.000261441		0.182487	0.0232697	0.00424642	-0.38609	0	0	0.679709	0.0030867	0.132649	0.0169146
644	0.694918	0.550276	0.825824	0.231289		0.183554	0.0264835	0.00486116	-0.106894	0	0	0.898621	0.00446132	0.168456	0.0243052
645	0.08898	0.0733543	0.935939	0.66568		0.178639	0.0204467	0.00365258	-0.0489376	0	0	0.952241	0.00351093	0.171711	0.0196538
646	0.787226	0.326238	0.794286	0.0235481		0.184314	0.0242768	0.00447455	-0.118451	0	0	0.888295	0.00406765	0.167553	0.0220692
647	0.605159	0.432965	0.286843	0.209899		0.182911	0.025354	0.00463751	-0.255859	0	0	0.774251	0.00376438	0.148473	0.0205804
648	0.445263	0.319186	0.680144	0.468787		0.18184	0.0242016	0.00440083	-0.153526	0	0	0.857679	0.00388631	0.160581	0.0213721
649	0.406995	0.251928	0.606522	0.873754		0.181582	0.0234422	0.00425668	-0.173168	0	0	0.840997	0.00369824	0.15776	0.0203668
650	0.333521	0.8812	0.848576	0.0171016		0.181066	0.0305192	0.00552598	-0.0977051	0	0	0.906916	0.00510981	0.167429	0.0282207
651	0.425899	0.702559	0.614003	0.934739		0.18171	0.0280348	0.00509421	-0.171231	0	0	0.842627	0.00443584	0.158226	0.0244117
652	0.3513	0.884611	0.740125	0.626941		0.181194	0.0305856	0.00554192	-0.136089	0	0	0.872765	0.0049675	0.162413	0.0274154
653	0.267505	0.94196	0.0883369	0.627527		0.180562	0.0320132	0.00578038	-0.334137	0	0	0.715956	0.00439859	0.137399	0.0243605
654	0.431693	0.448334	0.886217	0.394841		0.181749	0.025503	0.00463515	-0.080201	0	0	0.922931	0.00434589	0.170407	0.0239115
655	0.955227	0.800495	0.22752	0.258238		0.186699	0.0292273	0.00545669	-0.274168	0	0	0.760205	0.00436988	0.149514	0.0234061
656	0.86246	0.504439	0.528627	0.354939		0.185094	0.0260426	0.00482031	-0.19287	0	0	0.824589	0.00412455	0.158377	0.0222836
657	0.547375	0.227306	0.44081	0.256599		0.18252	0.0231387	0.00422327	-0.214785	0	0	0.806715	0.00354548	0.153227	0.0194252
658	0.50297	0.878374	0.37895	0.27075		0.182224	0.0304652	0.00555149	-0.230603	0	0	0.794055	0.00460556	0.151174	0.0252741
659	0.072141	0.97822	0.115408	0.827401		0.17834	0.0337231	0.00601417	-0.318966	0	0	0.726901	0.00463423	0.13742	0.0259854
660	0.0924925	0.0914815	0.867237	0.751664		0.178696	0.0209043	0.0037355	-0.089457	0	0	0.914428	0.00347415	0.166194	0.0194417
661	0.30768	0.411109	0.821698	0.724592		0.180875	0.0251402	0.00454723	-0.108476	0	0	0.8972	0.00416622	0.165719	0.0230338
662	0.64082	0.624077	0.242054	0.990965		0.183159	0.02721	0.00498376	-0.269469	0	0	0.763785	0.00400159	0.147063	0.0218476
663	0.984443	0.404056	0.924891	0.789424		0.18791	0.0250707	0.00471104	-0.0571566	0	0	0.944446	0.00450146	0.179551	0.0239554
664	0.854839	0.212865	0.643462	0.490227		0.185003	0.0229521	0.00424622	-0.163491	0	0	0.849174	0.00372038	0.162093	0.0201098
665	0.771547	0.789868	0.595867	0.920111		0.184174	0.029084	0.00535652	-0.175908	0	0	0.838695	0.00464892	0.159844	0.025242
666	0.47665	0.733207	0.379443	0.281817		0.18205	0.0283822	0.00516696	-0.230474	0	0	0.794157	0.00428522	0.150983	0.0235387
667	0.256856	0.221577	0.681783	0.494976		0.180476	0.0230655	0.00416277	-0.15307	0	0	0.858069	0.00367623	0.159382	0.0203696
668	0.186184	0.144924	0.902057	0.767222		0.179843	0.0219498	0.00394752	-0.0715925	0	0	0.93091	0.00372578	0.169741	0.0207168
669	0.0840847	0.969519	0.0210042	0.369319		0.178557	0.03317	0.00592273	-0.401884	0	0	0.669058	0.00425479	0.128272	0.0238288
670	0.73163	0.0510659	0.00466124	0.536341		0.18384	0.0197451	0.00362994	-0.458133	0	0	0.632463	0.00247904	0.125552	0.0134848
671	0.805488	0.446485	0.76539	0.194236		0.184485	0.0254852	0.00470162	-0.128145	0	0	0.879726	0.00424108	0.166414	0.0229888
672	0.638044	0.814877	0.865449	0.755232		0.18314	0.0294286	0.00538954	-0.0902803	0	0	0.913675	0.00501413	0.170383	0.0273787
673	0.18801	0.750601	0.57998	0.532041		0.179861	0.0285882	0.00514191	-0.179961	0	0	0.835303	0.00444438	0.155462	0.02471
674	0.501696	0.53422	0.29225	0.538526		0.182216	0.0263286	0.00479749	-0.25429	0	0	0.775467	0.00389948	0.148108	0.0214003
675	0.278756	0.654071	0.207794	0.54907		0.180652	0.0275166	0.00497093	-0.280826	0	0	0.75516	0.00395142	0.143601	0.0218731
676	0.143305	0.0573442	0.742133	0.0915358		0.179384	0.0199638	0.00358118	-0.135473	0	0	0.873303	0.00320716	0.160649	0.0178787
677	0.804793	0.818161	0.148421	0.168401		0.184478	0.0294759	0.00543766	-0.303574	0	0	0.738175	0.00424714	0.144088	0.0230225
678	0.36871	0.964701	0.315877	0.724793		0.181317	0.0329186	0.0059687	-0.247582	0	0	0.780686	0.00488392	0.148364	0.0269358
679	0.39312	0.800116	0.57169	0.915898		0.181487	0.0292221	0.00530342	-0.182062	0	0	0.83355	0.00457773	0.156653	0.0252235
680	0.641888	0.208305	0.313256	0.419311		0.183167	0.0228916	0.00419299	-0.248315	0	0	0.780114	0.00342355	0.149555	0.0186909
681	0.642703	0.271397	0.387437	0.139532		0.183173	0.0236712	0.00433591	-0.228395	0	0	0.79581	0.00359996	0.152082	0.0196534
682	0.685095	0.30028	0.049603	0.948749		0.18348	0.0239964	0.00440288	-0.363688	0	0	0.695108	0.00326368	0.136007	0.0177876
683	0.827568	0.876215	0.228142	0.36477		0.184705	0.0304245	0.00561955	-0.273963	0	0	0.76036	0.00450002	0.147908	0.0243633
684	0.28128	0.88628	0.456568	0.058782		0.180672	0.0306185	0.00553191	-0.21083	0	0	0.809912	0.00466353	0.152311	0.0258121
685	0.574776	0.85153	0.00192847	0.855452		0.182704	0.0299911	0.00547949	-0.486889	0	0	0.614535	0.00366244	0.122117	0.0200458
686	0.787657	0.0986289	0.286233	0.395511		0.184318	0.0210661	0.00388285	-0.256037	0	0	0.774113	0.00314964	0.149513	0.0170881
687	0.623394	0.703471	0.0658225	0.584123		0.183037	0.0280449	0.00513325	-0.349682	0	0	0.704912	0.00385418	0.137429	0.0210568
688	0.145288	0.712712	0.773445	0.296171		0.179407	0.0281479	0.00504994	-0.125514	0	0	0.882043	0.00456353	0.162127	0.0254367
689	0.909349	0.253271	0.561478	0.391909		0.185743	0.0234583	0.00435721	-0.184639	0	0	0.831404	0.00375258	0.159968	0.0202031
690	0.288698	0.935288	0.74832	0.431857		0.18073	0.0318024	0.00574765	-0.133559	0	0	0.874976	0.00516291	0.162343	0.028567
691	0.865301	0.695942	0.294912	0.00448851		0.185128	0.0279621	0.00517657	-0.253522	0	0	0.776063	0.00421447	0.150721	0.0227652
692	0.136395	0.0563984	0.262216	0.556895		0.179302	0.0199321	0.00357386	-0.263196	0	0	0.768591	0.00287759	0.14437	0.0160489
693	0.65609	0.379483	0.848875	0.148607		0.183268	0.0248259	0.00454979	-0.0975787	0	0	0.907031	0.00420654	0.169442	0.0229529
694	0.836161	0.343867	0.309451	0.945272		0.184795	0.024462	0.00452046	-0.249384	0	0	0.779281	0.00369014	0.150852	0.0199688
695	0.650195	0.933784	0.341249	0.476892		0.183226	0.0317573	0.00581877	-0.240612	0	0	0.786146	0.0047897	0.150822	0.026141
696	0.957846	0.213745	0.564823	0.831414		0.186774	0.0229637	0.00428901	-0.183796	0	0	0.832105	0.00369679	0.160984	0.0197929
697	0.95738	0.268807	0.971473	0.629992		0.18676	0.0236412	0.00441524	-0.0110761	0	0	0.988985	0.00437654	0.185123	0.023434
698	0.59938	0.0305422	0.193403	0.149498		0.182871	0.0188334	0.00344407	-0.285921	0	0	0.751322	0.00272231	0.144547	0.0148865
699	0.93151	0.517241	0.550058	0.871846		0.186141	0.0261654	0.00487045	-0.18751	0	0	0.829021	0.00418669	0.160009	0.022492
700	0.0737972	0.353088	0.139095	0.544757		0.178372	0.0245574	0.00438034	-0.307661	0	0	0.735164	0.00339993	0.138448	0.019061
701	0.719431	0.015694	0.512805	0.132828		0.183743	0.0177649	0.00326416	-0.196813	0	0	0.821344	0.00277969	0.156471	0.0151282
702	0.0486714	0.685992	0.911672	0.0972625		0.177816	0.027854	0.0049529	-0.0658577	0	0	0.936264	0.00469739	0.168643	0.0264171
703	0.244743	0.328917	0.323709	0.294693		0.180375	0.0243052	0.00438406	-0.245407	0	0	0.782386	0.00358699	0.147581	0.0198863
704	0.540122	0.632962	0.78599	0.557783		0.182471	0.0272999	0.00498145	-0.12131	0	0	0.885759	0.00451831	0.165506	0.0247618
705	0.400391	0.309173	0.900855	0.451456		0.181537	0.0240936	0.00437388	-0.0722796	0	0	0.930271	0.00412688	0.171285	0.022733
706	0.585099	0.227667	0.503258	0.497503		0.182774	0.0231433	0.00422998	-0.199189	0	0	0.819395	0.00359748	0.155444	0.0196827
707	0.114289	0.988611	0.131369	0.232986		0.179018	0.0347135	0.00621432	-0.31119	0	0	0.732575	0.00482184	0.138904	0.026935
708	0.540255	0.425472	0.553429	0.776378		0.182472	0.0252809	0.00461307	-0.186663	0	0	0.829723	0.00396516	0.156844	0.0217302
709	0.132008	0.465284	0.0749628	0.91253		0.179248	0.0256666	0.00460069	-0.342946	0	0	0.709677	0.00346781	0.13511	0.0193465
710	0.630243	0.401252	0.226749	0.982837		0.183085	0.025043	0.00458498	-0.274421	0	0	0.760012	0.00366445	0.146327	0.0200151
711	0.903852	0.0351007	0.22489	0.113689		0.185656	0.0190716	0.00354076	-0.275036	0	0	0.759545	0.00282659	0.148209	0.0152249
712	0.393978	0.913066	0.630616	0.11962		0.181493	0.0312036	0.00566323	-0.166891	0	0	0.846292	0.00495083	0.158662	0.0272784
713	0.126845	0.0285309	0.230188	0.457823		0.179183	0.0187187	0.00335408	-0.273293	0	0	0.76087	0.002677	0.143012	0.01494
714	0.711515	0.84389	0.359992	0.415292		0.183681	0.029867	0.005486	-0.235591	0	0	0.790104	0.0045334	0.151786	0.0246808
715	0.835952	0.707947	0.152939	0.814788		0.184793	0.0280946	0.00519169	-0.301656	0	0	0.739592	0.00406055	0.144531	0.0219735
716	0.305613	0.746916	0.849371	0.56956		0.180859	0.0285439	0.00516243	-0.0973683	0	0	0.907222	0.00477411	0.167255	0.0263968
717	0.987373	0.978551	0.0239045	0.301782		0.188127	0.0337476	0.00634883	-0.396485	0	0	0.67268	0.00459772	0.136238	0.0244394
718	0.921713	0.0556506	0.648342	0.74921		0.185954	0.0199067	0.00370175	-0.162189	0	0	0.850281	0.00324599	0.16306	0.0174558
719	0.954502	0.722461	0.919903	0.781269		0.186678	0.0282583	0.00527521	-0.060566	0	0	0.941232	0.00502721	0.177902	0.0269298
720	0.600231	0.948401	0.456003	0.700845		0.182877	0.0322355	0.00589512	-0.210972	0	0	0.809797	0.0049726	0.154259	0.027191
721	0.222885	0.889568	0.881667	0.0162473		0.180186	0.0306846	0.00552894	-0.0825135	0	0	0.920799	0.00517535	0.168663	0.0287222
722	0.480009	0.228579	0.655228	0.162103		0.182072	0.0231548	0.00421584	-0.160339	0	0	0.851855	0.0037018	0.159872	0.0203316
723	0.850739	0.201266	0.0486726	0.271383		0.184956	0.0227968	0.00421641	-0.364596	0	0	0.694477	0.00312348	0.137014	0.0168876
724	0.115703	0.664033	0.457313	0.231873		0.179037	0.0276205	0.00494509	-0.210643	0	0	0.810063	0.00416606	0.150832	0.0232693
725	0.348783	0.0390701	0.396166	0.183672		0.181176	0.0192593	0.00348931	-0.226139	0	0	0.797607	0.002899	0.150525	0.016001
726	0.432773	0.170926	0.501829	0.528011		0.181756	0.0223628	0.00406459	-0.199545	0	0	0.819103	0.00345472	0.154485	0.0190074
727	0.812953	0.0290223	0.38533	0.627756		0.184557	0.0187473	0.00345996	-0.228942	0	0	0.795375	0.00286966	0.15307	0.0155489
728	0.613425	0.733113	0.560165	0.843536		0.182968	0.0283811	0.00519282	-0.18497	0	0	0.831129	0.00447214	0.157575	0.0244422
729	0.694461	0.808496	0.602081	0.255339		0.183551	0.0293381	0.00538503	-0.174312	0	0	0.840035	0.00467947	0.159501	0.0254942
730	0.4125	0.685712	0.493556	0.807554		0.181619	0.027851	0.00505828	-0.201604	0	0	0.817419	0.00429565	0.154237	0.023652
731	0.143453	0.746914	0.58553	0.484345		0.179386	0.0285439	0.00512037	-0.178549	0	0	0.836483	0.00443053	0.155218	0.0246984
732	0.858576	0.298778	0.136539	0.57197		0.185047	0.0239799	0.00443741	-0.308814	0	0	0.734318	0.00344673	0.143734	0.0186262
733	0.634183	0.141631	0.91487	0.609242		0.183112	0.0218941	0.00400907	-0.0638477	0	0	0.938148	0.0038085	0.173951	0.0207987
734	0.29851	0.772426	0.612409	0.392152		0.180805	0.0288579	0.00521765	-0.171645	0	0	0.842278	0.00454165	0.15738	0.025119
735	0.598973	0.392237	0.405977	0.293927		0.182868	0.0249535	0.00456319	-0.22362	0	0	0.799619	0.00380434	0.152457	0.0208037
736	0.975445	0.438537	0.110564	0.478626		0.187413	0.0254081	0.0047618	-0.321475	0	0	0.725079	0.00366333	0.14418	0.0195469
737	0.168722	0.329236	0.540507	0.685453		0.179666	0.0243086	0.00436741	-0.189902	0	0	0.82704	0.00374161	0.153921	0.0208254
738	0.643876	0.454135	0.745565	0.377916		0.183181	0.0255591	0.00468194	-0.134414	0	0	0.874228	0.00420116	0.16437	0.0229345
739	0.30913	0.196546	0.70914	0.0987423		0.180886	0.0227321	0.0041119	-0.145308	0	0	0.864756	0.00365462	0.16077	0.0202041
740	0.389748	0.827049	0.977608	0.638744		0.181463	0.0296068	0.00537255	-0.000772891	0	0	0.999227	0.00536925	0.181352	0.0295886
741	0.832074	0.950018	0.366764	0.109705		0.184752	0.0322947	0.00596652	-0.233799	0	0	0.791521	0.00494111	0.153001	0.0267446
742	0.429399	0.91782	0.353945	0.489335		0.181734	0.031321	0.00569208	-0.2372	0	0	0.788833	0.00469675	0.149955	0.0258441
743	0.234948	0.784325	0.470874	0.0749081		0.180292	0.029011	0.00523045	-0.207255	0	0	0.812813	0.00442092	0.152388	0.0245209
744	0.284705	0.957306	0.555847	0.00556535		0.180699	0.0325826	0.00588763	-0.186056	0	0	0.830227	0.00506719	0.155518	0.0280422
745	0.43608	0.353756	0.130446	0.461183		0.181779	0.0245643	0.00446526	-0.311621	0	0	0.732259	0.00345754	0.140755	0.0190206
746	0.465017	0.249813	0.162185	0.365332		0.181972	0.0234168	0.0042612	-0.297844	0	0	0.742417	0.00333728	0.142516	0.0183395
747	0.958586	0.576654	0.304154	0.182877		0.186796	0.0267398	0.00499488	-0.250881	0	0	0.778115	0.00407603	0.152433	0.0218208
748	0.739853	0.50924	0.349026	0.040702		0.183906	0.0260886	0.00479786	-0.238517	0	0	0.787796	0.00395255	0.151505	0.0214922
749	0.769656	0.122651	0.719542	0.202559		0.184157	0.0215542	0.00396936	-0.142269	0	0	0.867388	0.00353783	0.164136	0.0192109
750	0.821575	0.89103	0.159331	0.573226		0.184643	0.0307144	0.00567121	-0.299005	0	0	0.741555	0.00444797	0.144817	0.0240895
751	0.329266	0.412968	0.715832	0.869703		0.181035	0.0251585	0.00455456	-0.143359	0	0	0.866443	0.00405576	0.161208	0.0224032
752	0.601403	0.386601	0.690364	0.856174		0.182885	0.0248972	0.00455333	-0.150668	0	0	0.860133	0.00403135	0.16192	0.0220431
753	0.0764077	0.694437	0.834978	0.434603		0.17842	0.0279457	0.00498608	-0.103297	0	0	0.901859	0.00458759	0.164161	0.0257122
754	0.227039	0.178105	0.537197	0.684586		0.180223	0.0224696	0.00404954	-0.190729	0	0	0.826356	0.00346628	0.154265	0.0192333
755	0.851088	0.443205	0.874999	0.876658		0.18496	0.0254534	0.00470787	-0.0857916	0	0	0.917785	0.00439526	0.172679	0.0237632
756	0.561059	0.753937	0.0387495	0.110601		0.182611	0.0286286	0.0052279	-0.375271	0	0	0.687103	0.00384139	0.13418	0.0210359
757	0.717006	0.991978	0.573787	0.0760321		0.183724	0.0352139	0.00646963	-0.181531	0	0	0.833992	0.00559373	0.15885	0.0304464
758	0.843231	0.930749	0.339734	0.677512		0.184872	0.0316686	0.00585464	-0.241022	0	0	0.785824	0.00481925	0.152178	0.026068
759	0.847265	0.639132	0.312591	0.852043		0.184917	0.0273628	0.00505985	-0.248501	0	0	0.779969	0.00413594	0.151152	0.0223665
760	0.621846	0.955361	0.25535	0.319386		0.183026	0.0325021	0.00594873	-0.265303	0	0	0.766974	0.00479814	0.147625	0.0262156
761	0.488348	0.563812	0.755983	0.312457		0.182127	0.0266147	0.00484726	-0.131154	0	0	0.877083	0.00436101	0.163857	0.0239448
762	0.36812	0.670361	0.931778	0.522073		0.181313	0.0276872	0.00502004	-0.0521528	0	0	0.949184	0.0048149	0.173904	0.0265557
763	0.97342	0.785026	0.319885	0.142664		0.187323	0.0290202	0.00543614	-0.246466	0	0	0.781558	0.00445485	0.153509	0.0237817
764	0.859879	0.0112902	0.146237	0.958031		0.185063	0.0172738	0.00319673	-0.304515	0	0	0.737481	0.00248806	0.144037	0.0134444
765	0.987091	0.502751	0.109441	0.623462		0.188104	0.0260264	0.00489568	-0.322068	0	0	0.724649	0.00376578	0.144691	0.0200196
766	0.917648	0.611348	0.900612	0.834836		0.185882	0.0270823	0.00503412	-0.0724179	0	0	0.930142	0.00475156	0.175449	0.0255622
767	0.151374	0.184449	0.860393	0.202216		0.179477	0.0225617	0.0040493	-0.0925681	0	0	0.911587	0.00375716	0.166528	0.020934
768	0.445201	0.783245	0.837224	0.842863		0.18184	0.0289969	0.0052728	-0.102394	0	0	0.902673	0.00485698	0.1675	0.0267102
769	0.485663	0.708271	0.229274	0.452471		0.182109	0.0280982	0.00511695	-0.273592	0	0	0.760642	0.00409416	0.145709	0.0224819
770	0.362723	0.83013	0.168177	0.182311		0.181275	0.0296531	0.00537537	-0.295449	0	0	0.744197	0.00422366	0.142436	0.0232997
771	0.617826	0.590929	0.705492	0.0824873		0.182998	0.0268799	0.00491896	-0.146362	0	0	0.863845	0.00437154	0.162633	0.0238884
772	0.795927	0.844612	0.482882	0.0846327		0.184394	0.0298786	0.00550943	-0.204261	0	0	0.815249	0.00467249	0.156383	0.0253397
773	0.854252	0.73477	0.829612	0.215835		0.184997	0.0284004	0.00525398	-0.10542	0	0	0.899946	0.00482907	0.170035	0.0261036
774	0.597129	0.68357	0.258296	0.860148		0.182855	0.027828	0.00508849	-0.264395	0	0	0.76767	0.00410322	0.147449	0.0224397
775	0.155707	0.286795	0.0344402	0.964126		0.179525	0.0238465	0.00428105	-0.380614	0	0	0.683441	0.00312387	0.130999	0.0174007
776	0.750981	0.584363	0.192604	0.752338		0.183998	0.0268153	0.00493397	-0.286211	0	0	0.751104	0.00390713	0.145705	0.0212346
777	0.977808	0.598009	0.894422	0.612091		0.187526	0.0269497	0.00505378	-0.0758583	0	0	0.926948	0.00475747	0.176531	0.0253697
778	0.200124	0.552911	0.337008	0.815001		0.179978	0.026509	0.00477104	-0.241762	0	0	0.785243	0.00391682	0.147754	0.0217628
779	0.00848681	0.054873	0.289803	0.732339		0.175886	0.0198801	0.00349662	-0.254998	0	0	0.774918	0.0028326	0.142484	0.0161048
780	0.561217	0.692054	0.699945	0.528345		0.182612	0.0279197	0.00509848	-0.147952	0	0	0.862472	0.00452551	0.16209	0.0247821
781	0.465737	0.758733	0.0569173	0.0424896		0.181977	0.0286871	0.00522039	-0.356984	0	0	0.699784	0.00389493	0.135773	0.0214034
782	0.399333	0.920651	0.833378	0.233053		0.181529	0.0313934	0.00569882	-0.103934	0	0	0.901284	0.00524376	0.167034	0.0288866
783	0.052166	0.67081	0.0708706	0.0193999		0.177905	0.0276919	0.00492654	-0.345879	0	0	0.707598	0.00370471	0.133783	0.0208241
784	0.5951	0.591383	0.962576	0.623177		0.182842	0.0268843	0.00491557	-0.0231392	0	0	0.977126	0.00482575	0.179501	0.0263931
785	0.413267	0.241979	0.861896	0.186611		0.181624	0.0233216	0.00423578	-0.0918939	0	0	0.912202	0.0039333	0.168655	0.0216562
786	0.692317	0.91277	0.57835	0.732823		0.183534	0.0311965	0.00572563	-0.180375	0	0	0.834957	0.00495211	0.158739	0.0269819
787	0.440611	0.398273	0.902454	0.390139		0.181809	0.0250134	0.00454767	-0.0713642	0	0	0.931123	0.00429434	0.171681	0.0236201
788	0.989412	0.0236816	0.979544	0.321726		0.188305	0.0184118	0.00346705	0.00297409	0	0	1.00298	0.00347527	0.188752	0.0184555
789	0.0580379	0.358639	0.0791004	0.702985		0.178045	0.0246144	0.00438247	-0.340102	0	0	0.711698	0.00330919	0.134441	0.0185862
790	0.0253433	0.740008	0.889644	0.884167		0.177032	0.0284619	0.00503867	-0.0784156	0	0	0.92458	0.00473027	0.166197	0.0267199
791	0.0275727	0.701188	0.523846	0.723045		0.177128	0.0280197	0.00496309	-0.194062	0	0	0.823607	0.00423782	0.151244	0.0239251
792	0.00236001	0.383637	0.565925	0.0284264		0.174725	0.0248676	0.004345	-0.183518	0	0	0.832337	0.00373929	0.150368	0.0214009
793	0.779984	0.505974	0.297662	0.23422		0.184248	0.0260573	0.00480102	-0.252732	0	0	0.776676	0.00390901	0.150016	0.021216
794	0.0113643	0.448732	0.318705	0.8032		0.176175	0.0255069	0.00449367	-0.246794	0	0	0.781302	0.00366984	0.143876	0.0208306
795	0.598681	0.547352	0.227674	0.702124		0.182866	0.0264553	0.00483777	-0.274117	0	0	0.760243	0.00386844	0.146226	0.0211545
796	0.61471	0.0625958	0.419288	0.782428		0.182976	0.0201326	0.0036838	-0.220225	0	0	0.802338	0.00307732	0.152853	0.0168181
797	0.193241	0.593297	0.899371	0.355994		0.179912	0.0269032	0.00484021	-0.0731198	0	0	0.929489	0.00456401	0.169646	0.025368
798	0.272542	0.184114	0.0553456	0.672344		0.180603	0.0225569	0.00407384	-0.358364	0	0	0.698818	0.00302948	0.134304	0.0167743
799	0.622187	0.11449	0.464586	0.768469		0.183028	0.0213967	0.00391621	-0.208825	0	0	0.811537	0.00330336	0.154386	0.0180483
800	0.211569	0.422233	0.728799	0.943668		0.180084	0.0252493	0.004547	-0.139519	0	0	0.869777	0.00406133	0.160849	0.0225524
801	0.729841	0.569893	0.158694	0.235342		0.183825	0.0266739	0.00490333	-0.299266	0	0	0.741362	0.00384041	0.143977	0.0208916
802	0.012733	0.288366	0.61139	0.0217525		0.176291	0.0238642	0.00420703	-0.171909	0	0	0.842056	0.00365602	0.153201	0.0207386
803	0.999375	0.624987	0.67267	0.380272		0.190747	0.0272191	0.00519198	-0.155591	0	0	0.855909	0.00458483	0.168441	0.0240361
804	0.63059	0.901701	0.53478	0.521266		0.183087	0.0309412	0.00566494	-0.191334	0	0	0.825857	0.00485529	0.15692	0.026519
805	0.137175	0.248646	0.847412	0.0912684		0.179311	0.0234027	0.00419637	-0.0981965	0	0	0.906471	0.00387597	0.16562	0.0216159
806	0.759855	0.288411	0.117688	0.91607		0.184073	0.0238647	0.00439284	-0.31781	0	0	0.727741	0.00338538	0.141858	0.0183915
807	0.0296875	0.525757	0.24468	0.669271		0.177214	0.0262472	0.00465137	-0.268636	0	0	0.764421	0.00373117	0.142155	0.0210546
808	0.297536	0.555539	0.491272	0.27706		0.180798	0.0265344	0.00479737	-0.202172	0	0	0.816954	0.00407068	0.153411	0.0225151
809	0.427941	0.998224	0.532224	0.773302		0.181724	0.0371558	0.00675209	-0.191972	0	0	0.82533	0.00578814	0.15578	0.0318513
810	0.468847	0.649371	0.539057	0.777195		0.181998	0.0274679	0.0049991	-0.190265	0	0	0.82674	0.0042853	0.156011	0.0235459
811	0.92595	0.294469	0.787213	0.0885401		0.186033	0.0239322	0.00445218	-0.120893	0	0	0.886129	0.00403994	0.168807	0.0217163
812	0.860469	0.292848	0.239553	0.95526		0.18507	0.0239142	0.0044258	-0.270266	0	0	0.763176	0.0035504	0.148464	0.0191841
813	0.203505	0.0242822	0.542598	0.334608		0.18001	0.0184526	0.00332164	-0.189379	0	0	0.827473	0.00284457	0.154156	0.0158023
814	0.0652399	0.0824299	0.810293	0.564107		0.178202	0.0206853	0.00368616	-0.112733	0	0	0.893389	0.00336328	0.162593	0.0188734
815	0.944241	0.645302	0.667824	0.0583866		0.186417	0.027426	0.00511267	-0.15692	0	0	0.854772	0.0045072	0.16434	0.024178
816	0.698554	0.474857	0.735058	0.259882		0.183582	0.0257587	0.00472882	-0.137633	0	0	0.871419	0.0042324	0.16431	0.0230546
817	0.0181942	0.683496	0.978361	0.51735		0.176666	0.0278272	0.0049161	0.000651233	0	0	1.00065	0.00491867	0.176758	0.0278417
818	0.352545	0.150852	0.772026	0.989683		0.181203	0.022048	0.00399516	-0.125982	0	0	0.881631	0.00360751	0.163621	0.0199087
819	0.606036	0.77812	0.770866	0.461443		0.182917	0.0289306	0.00529188	-0.126362	0	0	0.881296	0.00478123	0.165266	0.0261389
820	0.641555	0.822831	0.349395	0.90948		0.183164	0.0295442	0.00541144	-0.238418	0	0	0.787874	0.00446057	0.15098	0.0243528
821	0.475687	0.21958	0.61761	0.534009		0.182043	0.0230398	0.00419423	-0.170294	0	0	0.843417	0.00365269	0.158539	0.020065
822	0.410964	0.0686527	0.902129	0.772173		0.181609	0.0203142	0.00368923	-0.0715511	0	0	0.930949	0.0034822	0.171417	0.0191742
823	0.00821707	0.96267	0.765437	0.255894		0.175854	0.032821	0.00577171	-0.12813	0	0	0.879739	0.00520496	0.158586	0.0295982
824	0.547313	0.820204	0.570658	0.353091		0.182519	0.0295056	0.00538535	-0.182323	0	0	0.833332	0.00464845	0.157544	0.0254683
825	0.635739	0.910889	0.853177	0.291159		0.183123	0.0311515	0.00570456	-0.0957381	0	0	0.908702	0.00528457	0.169641	0.028858
826	0.528345	0.835895	0.832497	0.503821		0.182393	0.0297413	0.0054246	-0.104284	0	0	0.900969	0.00498975	0.167772	0.0273572
827	0.548383	0.904927	0.0170189	0.355174		0.182526	0.0310133	0.00566075	-0.410441	0	0	0.663358	0.00404003	0.130268	0.022134
828	0.620371	0.569927	0.516133	0.116573		0.183016	0.0266742	0.0048818	-0.195984	0	0	0.822025	0.00416532	0.156155	0.0227594
829	0.869606	0.527136	0.525624	0.165064		0.185181	0.0262605	0.00486294	-0.193619	0	0	0.823972	0.00415867	0.158362	0.0224573
830	0.712992	0.278902	0.0990555	0.0685462		0.183693	0.0237572	0.00436403	-0.327771	0	0	0.720528	0.00333463	0.140362	0.0181533
831	0.546202	0.118929	0.125258	0.283769		0.182512	0.0214833	0.00392096	-0.314085	0	0	0.730457	0.00302813	0.140952	0.0165914
832	0.995571	0.924598	0.634556	0.185679		0.189133	0.0314976	0.00595723	-0.165852	0	0	0.847171	0.00521859	0.165682	0.0275922
833	0.164805	0.470458	0.745041	0.744391		0.179624	0.0257164	0.00461928	-0.134577	0	0	0.874086	0.0041426	0.161088	0.0230626
834	0.0673186	0.212378	0.609137	0.11181		0.178245	0.0229457	0.00408994	-0.172492	0	0	0.841565	0.00355321	0.154853	0.0199345
835	0.862538	0.123421	0.568632	0.806671		0.185094	0.0215687	0.00399224	-0.182835	0	0	0.832906	0.00344204	0.159585	0.0185961
836	0.676629	0.498627	0.534374	0.826526		0.183418	0.0259868	0.00476644	-0.191435	0	0	0.825773	0.00408203	0.157081	0.0222554
837	0.278099	0.421492	0.562969	0.188213		0.180647	0.025242	0.0045599	-0.184264	0	0	0.831717	0.00392597	0.155533	0.0217329
838	0.0478489	0.963593	0.793381	0.787261		0.177795	0.0328648	0.00584318	-0.118766	0	0	0.888015	0.00531096	0.1616	0.0298713
839	0.232656	0.0324656	0.212242	0.63571		0.180272	0.0189373	0.00341386	-0.279293	0	0	0.756318	0.00271181	0.1432	0.0150429
840	0.51862	0.282874	0.445198	0.668139		0.182328	0.0238023	0.00433983	-0.213681	0	0	0.807606	0.00364695	0.153218	0.0200021
841	0.143491	0.994925	0.0663892	0.81236		0.179386	0.0358368	0.00642863	-0.349244	0	0	0.705221	0.00483336	0.134871	0.0269439
842	0.146921	0.702642	0.879515	0.0343398		0.179426	0.0280358	0.00503034	-0.0835853	0	0	0.919813	0.00470345	0.167766	0.0262139
843	0.19959	0.529044	0.654807	0.702953		0.179973	0.0262788	0.00472948	-0.160453	0	0	0.851758	0.00415279	0.158028	0.0230745
844	0.484869	0.695916	0.358309	0.622561		0.182104	0.0279618	0.00509196	-0.236038	0	0	0.789751	0.00420331	0.150323	0.0230819
845	0.277103	0.00784881	0.302648	0.954764		0.180639	0.0167556	0.00302671	-0.251309	0	0	0.777782	0.00246072	0.146859	0.0136223
846	0.970024	0.603708	0.343146	0.215328		0.187184	0.0270062	0.00505513	-0.240099	0	0	0.78655	0.00416273	0.15414	0.0222387
847	0.586582	0.827935	0.684618	0.465194		0.182784	0.02962	0.00541406	-0.15228	0	0	0.858748	0.00478977	0.161707	0.0262046
848	0.0676183	0.558731	0.411314	0.594818		0.178251	0.0265654	0.0047353	-0.222256	0	0	0.800711	0.00394971	0.148679	0.0221582
849	0.158867	0.939547	0.178688	0.866782		0.17956	0.0319349	0.00573422	-0.291377	0	0	0.747234	0.00452134	0.14158	0.0251801
850	0.358129	0.494566	0.402123	0.246921		0.181242	0.0259479	0.00470286	-0.224608	0	0	0.79883	0.00391696	0.150955	0.0216117
851	0.0721427	0.504014	0.95608	0.209143		0.17834	0.0260385	0.0046437	-0.0305347	0	0	0.969927	0.00453129	0.174023	0.0254081
852	0.317719	0.837881	0.388603	0.735294		0.18095	0.0297721	0.00538726	-0.228093	0	0	0.79605	0.00447684	0.15037	0.0247408
853	0.229492	0.806444	0.700821	0.985767		0.180244	0.0293094	0.00528286	-0.147702	0	0	0.862688	0.00468938	0.159996	0.0260168
854	0.40117	0.610323	0.109912	0.883578		0.181542	0.027072	0.00491471	-0.321819	0	0	0.724829	0.00377512	0.139447	0.0207947
855	0.48441	0.745682	0.31616	0.100135		0.182101	0.0285292	0.0051952	-0.247503	0	0	0.780748	0.00424838	0.148913	0.0233298
856	0.334644	0.988713	0.317689	0.397915		0.181074	0.0347267	0.0062881	-0.247077	0	0	0.781081	0.00514896	0.148271	0.0284357
857	0.897538	0.101351	0.141423	0.788217		0.18556	0.0211254	0.00392003	-0.306624	0	0	0.735927	0.00304881	0.144319	0.0164303
858	0.198701	0.461654	0.121045	0.115613		0.179965	0.0256316	0.00461278	-0.316138	0	0	0.728959	0.00355733	0.138787	0.0197668
859	0.287599	0.755524	0.276461	0.638975		0.180721	0.0286479	0.00517728	-0.258913	0	0	0.77189	0.00419251	0.146346	0.0231988
860	0.272392	0.697852	0.829547	0.261039		0.180602	0.027983	0.00505378	-0.105446	0	0	0.899923	0.00464277	0.165914	0.0257073
861	0.434828	0.440491	0.639437	0.0929735		0.18177	0.0254271	0.00462188	-0.164561	0	0	0.848266	0.00404528	0.159094	0.0222549
862	0.974975	0.136641	0.602576	0.768889		0.187391	0.0218079	0.00408661	-0.174185	0	0	0.840142	0.00355004	0.162787	0.0189445
863	0.242766	0.740957	0.609855	0.672089		0.180358	0.0284731	0.00513536	-0.172306	0	0	0.841722	0.00446704	0.156886	0.0247676
864	0.809387	0.991475	0.716885	0.482914		0.184522	0.0351287	0.00648202	-0.143051	0	0	0.86671	0.00578288	0.16462	0.0313398
865	0.20016	0.798202	0.969342	0.714791		0.179978	0.029196	0.00525464	-0.0142222	0	0	0.985878	0.00519541	0.177949	0.0288668
866	0.469047	0.392005	0.0183625	0.316628		0.181999	0.0249512	0.00454109	-0.407381	0	0	0.66539	0.00324262	0.129959	0.0178167
867	0.0198776	0.948763	0.292349	0.105153		0.176762	0.0322486	0.00570032	-0.254261	0	0	0.775489	0.00463313	0.143669	0.0262112
868	0.123762	0.489104	0.216949	0.735409		0.179144	0.0258955	0.00463901	-0.277692	0	0	0.75753	0.00369456	0.142672	0.0206234
869	0.793494	0.0903441	0.552051	0.419092		0.184371	0.0208777	0.00384924	-0.187009	0	0	0.829436	0.00330659	0.158379	0.0179344
870	0.815138	0.11101	0.920497	0.195497		0.184579	0.0213271	0.00393654	-0.0601691	0	0	0.941605	0.00375094	0.175877	0.0203216
871	0.0892183	0.0245126	0.667019	0.738696		0.178643	0.018468	0.00329917	-0.15714	0	0	0.854584	0.00290136	0.157102	0.0162411
872	0.432693	0.403107	0.111657	0.836963		0.181756	0.0250613	0.00455504	-0.320902	0	0	0.725494	0.0035	0.139657	0.0192566
873	0.0915496	0.696931	0.756838	0.11756		0.178681	0.0279729	0.00499822	-0.130883	0	0	0.87732	0.00449656	0.160747	0.0251653
874	0.413267	0.845606	0.744503	0.835495		0.181624	0.0298945	0.00542958	-0.134743	0	0	0.873941	0.00487204	0.162974	0.0268248
875	0.376509	0.012292	0.868938	0.482545		0.181372	0.0173984	0.00315558	-0.0886665	0	0	0.915151	0.00293663	0.168787	0.0161912
876	0.566061	0.0353449	0.413135	0.811659		0.182645	0.0190837	0.00348554	-0.221791	0	0	0.801083	0.00290718	0.152338	0.0159171
877	0.768931	0.875425	0.304537	0.495026		0.184151	0.0304097	0.00559998	-0.250772	0	0	0.7782	0.00457079	0.150307	0.0248209
878	0.572914	0.0636865	0.225843	0.7181		0.182691	0.0201663	0.0036842	-0.27472	0	0	0.759785	0.00294041	0.145808	0.016095
879	0.973862	0.201308	0.249056	0.512089		0.187342	0.0227974	0.0042709	-0.26726	0	0	0.765474	0.00343582	0.150711	0.0183398
880	0.317311	0.56666	0.0728248	0.819362		0.180947	0.0266424	0.00482085	-0.344463	0	0	0.708601	0.00363192	0.136321	0.0200717
881	0.671968	0.464512	0.10433	0.360368		0.183383	0.0256592	0.00470546	-0.324823	0	0	0.722655	0.00360588	0.14053	0.0196631
882	0.352702	0.552992	0.712264	0.344218		0.181204	0.0265098	0.00480368	-0.144401	0	0	0.865541	0.00427471	0.16125	0.0235906
883	0.0232297	0.0977408	0.0559241	0.935824		0.176934	0.0210464	0.00372383	-0.357853	0	0	0.699176	0.00276605	0.131426	0.0156332
884	0.125134	0.638124	0.890426	0.41943		0.179161	0.0273525	0.00490051	-0.0780024	0	0	0.924962	0.00460252	0.168267	0.0256892
885	0.305048	0.922121	0.368722	0.615357		0.180855	0.0314317	0.00568457	-0.233283	0	0	0.791929	0.004705	0.14969	0.0260153
886	0.754524	0.0414058	0.690868	0.0222481		0.184028	0.0193625	0.00356324	-0.150527	0	0	0.860255	0.00315353	0.162868	0.0171362
887	0.243574	0.754907	0.0438551	0.202521		0.180365	0.0286403	0.00516573	-0.369534	0	0	0.691056	0.00381143	0.133079	0.0211317
888	0.70382	0.685597	0.614237	0.751291		0.183622	0.0278498	0.00511382	-0.17117	0	0	0.842678	0.00445438	0.159943	0.0242584
889	0.900919	0.461759	0.40822	0.49801		0.185611	0.0256326	0.00475769	-0.223046	0	0	0.800078	0.00397108	0.154923	0.0213947
890	0.0484826	0.0753966	0.547513	0.119478		0.177811	0.0205023	0.00364554	-0.188148	0	0	0.828492	0.00312491	0.152418	0.0175743
891	0.907224	0.39253	0.505973	0.430416		0.185709	0.0249564	0.00463462	-0.198514	0	0	0.819949	0.00394706	0.158158	0.021254
892	0.0882411	0.0853036	0.0265627	0.980601		0.178627	0.0207567	0.0037077	-0.392002	0	0	0.675703	0.00267601	0.128923	0.014981
893	0.29892	0.682574	0.889745	0.97715		0.180808	0.0278172	0.00502959	-0.0783623	0	0	0.924629	0.00472309	0.16979	0.0261221
894	0.720112	0.375602	0.516501	0.869745		0.183748	0.0247868	0.00455453	-0.195892	0	0	0.822101	0.00388575	0.156767	0.0211471
895	0.88448	0.496575	0.6634	0.0836151		0.185375	0.0259672	0.00481365	-0.158127	0	0	0.853742	0.00423799	0.163206	0.0228617
896	0.105199	0.373762	0.642482	0.620026		0.178889	0.0247682	0.00443077	-0.163752	0	0	0.848952	0.00387855	0.156594	0.0216813
897	0.299667	0.864702	0.409547	0.490584		0.180814	0.0302157	0.00546341	-0.222707	0	0	0.800349	0.00456064	0.150936	0.0252228
898	0.0718594	0.0950013	0.441854	0.40555		0.178335	0.0209851	0.00374236	-0.214522	0	0	0.806927	0.0031387	0.149568	0.0176001
899	0.244808	0.153971	0.144963	0.0810373		0.180376	0.0220987	0.00398606	-0.305069	0	0	0.737073	0.00310055	0.140305	0.0171894
900	0.179051	0.0517862	0.199498	0.976596		0.179772	0.0197713	0.00355432	-0.283736	0	0	0.752965	0.00281299	0.142277	0.0156475
901	0.901663	0.93352	0.164882	0.129435		0.185622	0.0317495	0.0058934	-0.296759	0	0	0.743223	0.00463321	0.14593	0.0249604
902	0.116773	0.481889	0.853752	0.690137		0.179051	0.0258262	0.00462422	-0.0954896	0	0	0.908928	0.0042813	0.165773	0.023911
903	0.816209	0.00735786	0.549793	0.818257		0.184589	0.0166659	0.00307636	-0.187576	0	0	0.828966	0.00263987	0.158399	0.0143013
904	0.562778	0.62917	0.960275	0.343341		0.182623	0.0272614	0.00497856	-0.0258702	0	0	0.974462	0.00487695	0.178896	0.026705
905	0.799446	0.403998	0.353707	0.0588779		0.184427	0.0250701	0.00462361	-0.237264	0	0	0.788783	0.00381266	0.15208	0.020673
906	0.706319	0.493644	0.92425	0.19756		0.183641	0.025939	0.00476347	-0.0576044	0	0	0.944023	0.00454903	0.175374	0.0247714
907	0.807353	0.272801	0.446991	0.0207298		0.184503	0.0236874	0.00437038	-0.213231	0	0	0.80797	0.00367548	0.155166	0.019921
908	0.688543	0.160421	0.547377	0.697473		0.183506	0.0222013	0.00407407	-0.188182	0	0	0.828464	0.0034965	0.157491	0.0190539
909	0.210231	0.776097	0.365313	0.223882		0.180072	0.0289046	0.00520492	-0.234182	0	0	0.791218	0.00430206	0.148836	0.0238908
910	0.494828	0.825957	0.702222	0.0827465		0.18217	0.0295905	0.0053905	-0.147301	0	0	0.863034	0.00478792	0.161806	0.0262827
911	0.218681	0.88226	0.537492	0.210099		0.180149	0.0305396	0.00550168	-0.190656	0	0	0.826417	0.00471527	0.154398	0.0261743
912	0.787487	0.497241	0.418422	0.607688		0.184316	0.0259735	0.00478734	-0.220445	0	0	0.802161	0.00400361	0.154142	0.0217214
913	0.903595	0.83991	0.680509	0.242716		0.185652	0.0298039	0.00553315	-0.153424	0	0	0.857766	0.00489267	0.164162	0.0263541
914	0.23287	0.407927	0.653462	0.608342		0.180274	0.0251089	0.00452647	-0.160815	0	0	0.85145	0.00397293	0.158228	0.0220383
915	0.799807	0.864702	0.787	0.523405		0.18443	0.0302157	0.00557269	-0.120966	0	0	0.886064	0.00505855	0.167415	0.027428
916	0.600275	0.905179	0.926874	0.978933		0.182877	0.031019	0.00567267	-0.0557534	0	0	0.945772	0.0054264	0.174938	0.0296724
917	0.827676	0.24548	0.0633124	0.261117		0.184706	0.0233644	0.00431554	-0.351658	0	0	0.703521	0.00323237	0.138346	0.0175001
918	0.0016975	0.38709	0.000929191	0.349388		0.17445	0.0249021	0.00434418	-0.508964	0	0	0.601118	0.00283348	0.113785	0.0162423
919	0.265916	0.0159771	0.401039	0.742824		0.18055	0.0177922	0.00321237	-0.224886	0	0	0.798607	0.00267066	0.150103	0.0147918
920	0.971412	0.108891	0.0852467	0.536374		0.187239	0.021284	0.0039852	-0.336078	0	0	0.714567	0.00302513	0.142132	0.0161565
921	0.440433	0.860821	0.565384	0.86228		0.181808	0.030148	0.00548115	-0.183655	0	0	0.832223	0.00472585	0.156755	0.0259936
922	0.148899	0.294726	0.838798	0.376234		0.179449	0.0239351	0.00429512	-0.101757	0	0	0.903249	0.00395589	0.165276	0.0220447
923	0.774781	0.0983894	0.185505	0.1952		0.184202	0.0210608	0.00387944	-0.288816	0	0	0.74915	0.00306157	0.145368	0.0166207
924	0.00610126	0.19762	0.379673	0.914939		0.175571	0.0227469	0.00399368	-0.230414	0	0	0.794205	0.00330442	0.145269	0.018821
925	0.0329752	0.996188	0.152527	0.712977		0.177337	0.0362101	0.00642141	-0.301829	0	0	0.739464	0.0050212	0.138668	0.0283144
926	0.942563	0.818432	0.72787	0.123455		0.186378	0.0294799	0.00549439	-0.139797	0	0	0.869535	0.00491277	0.166648	0.0263592
927	0.0828075	0.0388228	0.660384	0.304928		0.178535	0.019248	0.00343644	-0.158946	0	0	0.853043	0.00301781	0.156785	0.0169032
928	0.828745	0.575353	0.749855	0.673147		0.184717	0.0267271	0.00493696	-0.133081	0	0	0.875395	0.00443621	0.165982	0.0240163
929	0.438599	0.383985	0.732132	0.417856		0.181796	0.0248711	0.00452145	-0.138517	0	0	0.870648	0.00404254	0.16254	0.0222368
930	0.948385	0.137318	0.684286	0.928709		0.186517	0.0218197	0.00406976	-0.152372	0	0	0.858668	0.00359871	0.164929	0.0192942
931	0.0952164	0.00978471	0.344097	0.842728		0.178739	0.017067	0.00305053	-0.239843	0	0	0.786752	0.00250319	0.146669	0.0140048
932	0.681465	0.16895	0.988444	0.958653		0.183453	0.0223329	0.00409705	0.0255286	0	0	1.02586	0.0041812	0.187221	0.0227916
933	0.158089	0.569358	0.379684	0.847634		0.179551	0.0266687	0.00478839	-0.230411	0	0	0.794207	0.00396814	0.148794	0.0221003
934	0.550808	0.321812	0.844798	0.265743		0.182543	0.0242297	0.00442295	-0.0992908	0	0	0.905479	0.00408312	0.168517	0.022368
935	0.139388	0.207163	0.219375	0.472973		0.179338	0.0228764	0.0041026	-0.276875	0	0	0.75815	0.00326761	0.142837	0.0182204
936	0.548404	0.306076	0.983591	0.00984082		0.182526	0.0240599	0.00439158	0.0118973	0	0	1.01197	0.00443341	0.184265	0.0242891
937	0.842986	0.810415	0.705437	0.330189		0.18487	0.0293652	0.00542872	-0.146377	0	0	0.863832	0.00482715	0.164383	0.0261111
938	0.414982	0.281776	0.458765	0.665539		0.181636	0.0237899	0.00432111	-0.21028	0	0	0.810357	0.00364097	0.153047	0.0200454
939	0.776739	0.154118	0.780665	0.113519		0.184219	0.022101	0.00407144	-0.123112	0	0	0.884165	0.00368635	0.166795	0.0200107
940	0.300372	0.897099	0.231574	0.0412882		0.180819	0.0308413	0.0055767	-0.272841	0	0	0.761214	0.00446602	0.144807	0.0246988
941	0.744077	0.384306	0.42271	0.781539		0.183941	0.0248743	0.0045754	-0.219356	0	0	0.803035	0.00382879	0.153926	0.0208153
942	0.92348	0.775147	0.358078	0.0791971		0.185987	0.0288925	0.00537362	-0.236099	0	0	0.789702	0.00444005	0.153675	0.023873
943	0.168456	0.116946	0.364177	0.0730958		0.179663	0.0214449	0.00385285	-0.234482	0	0	0.79098	0.00317905	0.148243	0.0176946
944	0.163951	0.589622	0.139812	0.630469		0.179615	0.026867	0.00482571	-0.30734	0	0	0.7354	0.00374999	0.139576	0.0208779
945	0.234698	0.353153	0.0744462	0.358767		0.18029	0.0245581	0.00442757	-0.343309	0	0	0.709419	0.00333636	0.135856	0.0185056
946	0.0212368	0.151967	0.375533	0.00619126		0.176834	0.0220662	0.00390206	-0.231496	0	0	0.793346	0.00322614	0.146203	0.0182439
947	0.0860622	0.427098	0.00756891	0.922154		0.17859	0.0252968	0.00451777	-0.441163	0	0	0.643288	0.0031304	0.123747	0.0175284
948	0.479134	0.777719	0.410885	0.703636		0.182066	0.0289254	0.00526634	-0.222365	0	0	0.800623	0.00439749	0.152028	0.0241532
949	0.168043	0.673623	0.58779	0.546539		0.179658	0.0277217	0.00498044	-0.177973	0	0	0.836965	0.00431118	0.155517	0.0239966
950	0.353085	0.844504	0.745529	0.946016		0.181207	0.0298768	0.00541388	-0.134426	0	0	0.874218	0.00485895	0.162633	0.0268144
951	0.0528519	0.205552	0.82387	0.337895		0.177922	0.0228548	0.00406637	-0.107646	0	0	0.897945	0.00372632	0.163043	0.0209435
952	0.423845	0.973351	0.185365	0.668511		0.181696	0.0333948	0.0060677	-0.288868	0	0	0.749111	0.00479856	0.143692	0.0264098
953	0.627733	0.401483	0.0791976	0.612366		0.183067	0.0250452	0.00458496	-0.340036	0	0	0.711744	0.00346789	0.138465	0.0189433
954	0.203187	0.682616	0.0775467	0.178294		0.180007	0.0278177	0.00500738	-0.341156	0	0	0.710948	0.00378311	0.135996	0.0210165
955	0.00264639	0.323226	0.0703551	0.909049		0.174823	0.0242448	0.00423855	-0.346258	0	0	0.70733	0.00318039	0.131178	0.018192
956	0.506466	0.415983	0.429335	0.969939		0.182247	0.0251881	0.00459046	-0.217679	0	0	0.804384	0.00384565	0.152677	0.0211013
957	0.00428191	0.00026828	0.814084	0.307152		0.175246	0.0127533	0.00223496	-0.111336	0	0	0.894638	0.00203944	0.159915	0.0116376
958	0.48736	0.546037	0.0569218	0.483828		0.182121	0.0264426	0.00481574	-0.35698	0	0	0.699787	0.00359096	0.135802	0.0197175
959	0.100377	0.430828	0.115547	0.158877		0.178818	0.0253332	0.00453003	-0.318895	0	0	0.726952	0.00348401	0.137528	0.0194835
960	0.393907	0.140703	0.492899	0.396582		0.181492	0.0218782	0.00397072	-0.201767	0	0	0.817285	0.0033683	0.153957	0.0185589
961	0.458755	0.5454	0.587557	0.34854		0.18193	0.0264364	0.00480959	-0.178032	0	0	0.836915	0.00416388	0.157506	0.0228872
962	0.523148	0.39094	0.873336	0.396395		0.182358	0.0249405	0.00454811	-0.0865895	0	0	0.917053	0.00424232	0.170097	0.0232636
963	0.921076	0.0697862	0.533138	0.895334		0.185943	0.0203467	0.00378333	-0.191744	0	0	0.825518	0.00323793	0.159137	0.0174135
964	0.215122	0.98765	0.619595	0.00509704		0.180117	0.0345947	0.00623108	-0.169777	0	0	0.843853	0.00543574	0.157127	0.030179
965	0.742116	0.989557	0.218899	0.732561		0.183925	0.0348394	0.00640783	-0.277035	0	0	0.758028	0.0051221	0.14702	0.0278489
966	0.639909	0.618141	0.226827	0.821825		0.183153	0.0271503	0.00497265	-0.274396	0	0	0.760031	0.00397624	0.146453	0.02171
967	0.293258	0.560455	0.305997	0.59092		0.180765	0.0265821	0.00480511	-0.250359	0	0	0.778521	0.00391738	0.147369	0.0216711
968	0.936791	0.738114	0.891394	0.142223		0.18625	0.0284396	0.00529687	-0.0774884	0	0	0.925438	0.00497979	0.175101	0.0267371
969	0.259514	0.285349	0.189948	0.14818		0.180498	0.0238303	0.00430131	-0.287178	0	0	0.750378	0.00339804	0.142593	0.0188259
970	0.784568	0.0685007	0.9959	0.74277		0.18429	0.0203098	0.00374288	0.0624748	0	0	1.06447	0.00393329	0.193665	0.021343
971	0.780955	0.541818	0.308994	0.253691		0.184257	0.0264018	0.00486473	-0.249512	0	0	0.779181	0.00397177	0.150435	0.0215556
972	0.0405712	0.854972	0.284251	0.523835		0.177588	0.0300485	0.00533625	-0.256616	0	0	0.773665	0.00432761	0.144021	0.0243688
973	0.237599	0.652057	0.0907836	0.733156		0.180315	0.0274957	0.00495788	-0.332635	0	0	0.717032	0.00377278	0.137213	0.0209233
974	0.953519	0.906301	0.619777	0.368701		0.186651	0.0310446	0.00579451	-0.169729	0	0	0.843893	0.00505784	0.162922	0.0270978
975	0.369811	0.0479695	0.259204	0.791644		0.181325	0.0196293	0.00355928	-0.264116	0	0	0.767884	0.00286484	0.145947	0.0157995
976	0.459269	0.0350737	0.322941	0.577147		0.181934	0.0190703	0.00346954	-0.245619	0	0	0.78222	0.00283635	0.148731	0.01559
977	0.308469	0.211357	0.328968	0.306408		0.180881	0.0229322	0.00414799	-0.243958	0	0	0.78352	0.00339743	0.148151	0.0187827
978	0.315219	0.568174	0.541147	0.77514		0.180931	0.0266571	0.0048231	-0.189742	0	0	0.827173	0.00413493	0.155115	0.0228536
979	0.717608	0.709349	0.159574	0.39351		0.183729	0.0281103	0.00516466	-0.298906	0	0	0.741629	0.00404757	0.143989	0.0220301
980	0.174918	0.936552	0.201835	0.441957		0.17973	0.031841	0.00572279	-0.282909	0	0	0.753588	0.00454446	0.142723	0.0252849
981	0.570196	0.759158	0.212234	0.511444		0.182673	0.0286923	0.00524131	-0.279296	0	0	0.756316	0.00417487	0.145505	0.0228544
982	0.93651	0.890856	0.623446	0.00452519		0.186244	0.0307108	0.00571971	-0.168772	0	0	0.844702	0.0049959	0.162675	0.0268245
983	0.278115	0.380707	0.965455	0.703474		0.180647	0.0248382	0.00448694	-0.0195222	0	0	0.980667	0.00441737	0.177846	0.024453
984	0.246104	0.226397	0.412938	0.297085		0.180387	0.0231272	0.00417183	-0.221841	0	0	0.801042	0.00348033	0.150486	0.0192937
985	0.737252	0.332803	0.0813888	0.626896		0.183885	0.0243462	0.00447691	-0.338577	0	0	0.712784	0.00339055	0.139264	0.0184384
986	0.901228	0.2185	0.883227	0.111509		0.185615	0.0230258	0.00427393	-0.081728	0	0	0.921523	0.00400281	0.173841	0.0215651
987	0.196811	0.385444	0.158692	0.409659		0.179947	0.0248857	0.00447809	-0.299267	0	0	0.741362	0.00350225	0.140734	0.0194627
988	0.74906	0.801119	0.0688011	0.313612		0.183982	0.0292358	0.00537886	-0.347412	0	0	0.706514	0.00404879	0.138487	0.0220064
989	0.01878	0.431211	0.275172	0.242421		0.1767	0.0253369	0.00447703	-0.259296	0	0	0.771595	0.00361844	0.142813	0.0204779
990	0.525513	0.641277	0.0895622	0.902448		0.182374	0.0273847	0.00499426	-0.333381	0	0	0.716497	0.00380027	0.138773	0.0208378
991	0.785527	0.493477	0.140607	0.947547		0.184298	0.0259374	0.00478022	-0.306986	0	0	0.735661	0.00371968	0.14341	0.0201829
992	0.790758	0.223981	0.274889	0.439129		0.184346	0.0230964	0.00425772	-0.25938	0	0	0.77153	0.00344555	0.149181	0.0186907
993	0.866484	0.032071	0.338945	0.51593		0.185142	0.0189164	0.00350222	-0.241236	0	0	0.785656	0.00287554	0.152013	0.0155315
994	0.296739	0.345118	0.357118	0.842932		0.180792	0.024475	0.00442487	-0.236354	0	0	0.789501	0.00364828	0.149061	0.0201795
995	0.956317	0.481542	0.362768	0.552895		0.186729	0.0258229	0.00482189	-0.234855	0	0	0.790686	0.00398664	0.154384	0.0213498
996	0.946672	0.106847	0.231505	0.980086		0.186475	0.0212418	0.00396107	-0.272863	0	0	0.761197	0.00317	0.149234	0.0169996
997	0.35565	0.299474	0.455931	0.805363		0.181225	0.0239876	0.00434715	-0.210989	0	0	0.809783	0.00366059	0.152603	0.0201991
998	0.0588991	0.123955	0.211121	0.467608		0.178065	0.0215787	0.0038424	-0.279678	0	0	0.756027	0.00305131	0.141404	0.017136
999	0.687353	0.171181	0.893763	0.496414		0.183497	0.0223667	0.00410422	-0.076216	0	0	0.926616	0.00386026	0.17259	0.0210372
1000	0.347515	0.515893	0.818447	0.916763		0.181167	0.0261525	0.00473796	-0.109706	0	0	0.896097	0.00433715	0.165841	0.0239401

## Sheet: Bootstrap output
		Condition 2
		Diabetes						HIV					TB					Depression					COPD					Asthma					IHD					Stroke					Arthritis
Condition 1	Hypertension			Simulated	Prevalence of				Simulated	Prevalence of				Simulated	Prevalence of				Simulated	Prevalence of				Simulated	Prevalence of				Simulated	Prevalence of				Simulated	Prevalence of				Simulated	Prevalence of				Simulated	Prevalence of
				comorbidity	Hypertension	Diabetes			comorbidity	Hypertension	HIV			comorbidity	Hypertension	TB			comorbidity	Hypertension	Depression			comorbidity	Hypertension	COPD			comorbidity	Hypertension	asthma			comorbidity	Hypertension	IHD			comorbidity	Hypertension	stroke			comorbidity	Hypertension	arthritis
			OR	prevalence	if Diabetes	if Hypertension		OR	prevalence	if HIV	if Hypertension		OR	prevalence	if TB	if Hypertension		OR	prevalence	if Depression	if Hypertension		OR	prevalence	if COPD	if Hypertension		OR	prevalence	if asthma	if Hypertension		OR	prevalence	if IHD	if Hypertension		OR	prevalence	if stroke	if Hypertension		OR	prevalence	if arthritis	if Hypertension
		Mean	6.8148	0.0748645	0.735964	0.220994		0.668335	0.0480475	0.263856	0.141788		1.12018	0.00354872	0.357171	0.0104687		1.44088	0.020326	0.41587	0.0599654		3.9918	0.0116284	0.64287	0.0343186		2.02348	0.0174388	0.493546	0.0514548		4.49465	0.0367018	0.659127	0.10834		5.97561	0.0186461	0.721677	0.0550467		5.26832	0.0764015	0.67849	0.225522
		95% LL	4.98014	0.0637374	0.675185	0.18839		0.363044	0.0327167	0.178502	0.0952105		0.59592	0.00232081	0.23261	0.00687732		0.914724	0.0150538	0.31874	0.0445563		1.63437	0.00770862	0.454312	0.0231343		1.13409	0.0126243	0.3629	0.0379374		2.00734	0.0264663	0.501398	0.0778155		2.44587	0.0122048	0.548425	0.0359628		2.9668	0.0575401	0.569273	0.170782
		95% UL	9.06745	0.0857394	0.793052	0.255903		1.13	0.0660804	0.362546	0.196875		1.91561	0.00496527	0.496716	0.0147349		2.12013	0.0264365	0.516089	0.0780885		7.92085	0.0155289	0.800708	0.0459953		3.30648	0.0227546	0.623402	0.0670872		8.58343	0.0478325	0.79816	0.14248		12.1376	0.0255	0.853796	0.0757339		8.51453	0.095344	0.776592	0.283408
	Diabetes								Simulated	Prevalence of				Simulated	Prevalence of				Simulated	Prevalence of				Simulated	Prevalence of				Simulated	Prevalence of				Simulated	Prevalence of				Simulated	Prevalence of				Simulated	Prevalence of
									comorbidity	diabetes	HIV			comorbidity	diabetes	TB			comorbidity	diabetes	depression			comorbidity	diabetes	COPD			comorbidity	diabetes	asthma			comorbidity	diabetes	IHD			comorbidity	diabetes	stroke			comorbidity	diabetes	arthritis
								OR	prevalence	if HIV	if diabetes		OR	prevalence	if TB	if diabetes		OR	prevalence	if depression	if diabetes		OR	prevalence	if COPD	if diabetes		OR	prevalence	if asthma	if diabetes		OR	prevalence	if IHD	if diabetes		OR	prevalence	if stroke	if diabetes		OR	prevalence	if arthritis	if diabetes
		Mean						0.593333	0.0122532	0.0672876	0.120353		1.78513	0.00163295	0.164359	0.0160244		1.67816	0.00756731	0.154852	0.0742026		2.98141	0.0044382	0.245457	0.0435494		2.34014	0.00654768	0.185095	0.0641082		3.71386	0.0146457	0.264737	0.144113		2.84141	0.00591455	0.23022	0.0581079		3.18085	0.0249363	0.221519	0.24461
		95% LL						0.35137	0.00792655	0.0436193	0.0774612		0.837337	0.000847357	0.0847317	0.00846012		1.05725	0.00493333	0.104034	0.0493915		1.95881	0.00299945	0.174765	0.0301874		0.40808	0.00156034	0.0454988	0.0157236		1.63906	0.00862266	0.152062	0.083171		1.23813	0.0031907	0.126074	0.0312026		1.31443	0.0137014	0.12684	0.136744
		95% UL						0.946355	0.0180508	0.0996409	0.175643		3.35463	0.00275785	0.277713	0.0272545		2.47729	0.0108382	0.216093	0.104653		4.26121	0.00621358	0.325999	0.0599947		7.36244	0.0155159	0.424672	0.15109		7.12673	0.0219728	0.401333	0.218111		5.44925	0.00990463	0.376241	0.097601		6.51161	0.0402421	0.350367	0.387252
	HIV													Simulated	Prevalence of				Simulated	Prevalence of				Simulated	Prevalence of				Simulated	Prevalence of				Simulated	Prevalence of				Simulated	Prevalence of				Simulated	Prevalence of
														comorbidity	HIV	TB			comorbidity	HIV	depression			comorbidity	HIV	COPD			comorbidity	HIV	asthma			comorbidity	HIV	IHD			comorbidity	HIV	stroke			comorbidity	HIV	arthritis
													OR	prevalence	if TB	if HIV		OR	prevalence	if depression	if HIV		OR	prevalence	if COPD	if HIV		OR	prevalence	if asthma	if HIV		OR	prevalence	if IHD	if HIV		OR	prevalence	if stroke	if HIV		OR	prevalence	if arthritis	if HIV
		Mean											4.78406	0.00492613	0.495757	0.0270364		1.23996	0.0100236	0.205033	0.0550065		0.66693	0.00234088	0.129367	0.0128469		0.733411	0.00498291	0.14107	0.0273475		0.88975	0.008676	0.155137	0.0476117		0.823146	0.00402168	0.155392	0.0220736		0.568295	0.0132897	0.117744	0.0729399
		95% LL											2.25813	0.00331355	0.335232	0.0184097		0.406847	0.00409567	0.0853214	0.0229853		0.417678	0.00146269	0.0854523	0.00809826		0.51143	0.00362164	0.103303	0.0199909		0.209869	0.00260252	0.0473686	0.0140771		0.670144	0.00269453	0.130762	0.0149044		0.467484	0.00966377	0.0998463	0.0537163
		95% UL											8.81341	0.00656216	0.654084	0.0362215		2.87378	0.0189676	0.372695	0.105054		0.988616	0.00346275	0.183232	0.0190549		1.01663	0.00670806	0.184296	0.0369282		2.54249	0.0207008	0.346008	0.112348		0.98925	0.00543017	0.181817	0.0298715		0.676965	0.0170623	0.136696	0.0939083
	TB																		Simulated	Prevalence of				Simulated	Prevalence of				Simulated	Prevalence of				Simulated	Prevalence of				Simulated	Prevalence of
																			comorbidity	TB	depression			comorbidity	TB	COPD			comorbidity	TB	asthma			comorbidity	TB	IHD			comorbidity	TB	IHD
																		OR	prevalence	if depression	if TB		OR	prevalence	if COPD	if TB		OR	prevalence	if asthma	if TB		OR	prevalence	if IHD	if TB		OR	prevalence	if IHD	if TB
		Mean																4.2511	0.00173692	0.0355537	0.17467		5.82684	0.000859271	0.047526	0.0863853		2.54686	0.000835291	0.0236383	0.0839965		3.96047	0.00182423	0.0327456	0.183443		1.32034	0.00032783	0.0126714	0.0329589
		95% LL																3.17325	0.00132145	0.0280864	0.133116		0.827531	0.000147091	0.00802988	0.0146461		1.78673	0.000587794	0.0170813	0.0590157		2.20517	0.00106456	0.0203086	0.108156		0.240994	5.96671e-05	0.0024001	0.00587932
		95% UL																5.49154	0.00221636	0.0439787	0.222345		19.736	0.00252946	0.134817	0.249946		3.45852	0.00114487	0.0313974	0.115094		6.399	0.00279723	0.0477027	0.282411		4.01662	0.0010255	0.0369689	0.102997
	Depression																							Simulated	Prevalence of				Simulated	Prevalence of				Simulated	Prevalence of				Simulated	Prevalence of				Simulated	Prevalence of
																								comorbidity	depression	COPD			comorbidity	depression	asthma			comorbidity	depression	IHD			comorbidity	depression	stroke			comorbidity	depression	arthritis
																							OR	prevalence	if COPD	if depression		OR	prevalence	if asthma	if depression		OR	prevalence	if IHD	if depression		OR	prevalence	if stroke	if depression		OR	prevalence	if arthritis	if depression
		Mean																					4.08657	0.00295562	0.163449	0.0603341		3.48076	0.00482232	0.136493	0.0983936		3.19721	0.0070959	0.127418	0.144893		4.06261	0.00410624	0.159238	0.0838767		3.1706	0.013205	0.117456	0.269759
		95% LL																					1.77132	0.00141854	0.0814327	0.0291192		1.05415	0.00176853	0.0509786	0.0366976		1.81167	0.00427317	0.0800083	0.0896445		1.68862	0.00189463	0.0773546	0.0405189		2.90406	0.0105064	0.0997042	0.220787
		95% UL																					7.8292	0.00520323	0.274798	0.103258		8.2385	0.00974763	0.267646	0.193414		5.16976	0.0108132	0.187063	0.218709		8.15604	0.00748985	0.276423	0.150796		3.42589	0.0161131	0.135761	0.31621
	COPD																												Simulated	Prevalence of				Simulated	Prevalence of				Simulated	Prevalence of				Simulated	Prevalence of
																													comorbidity	COPD	asthma			comorbidity	COPD	IHD			comorbidity	COPD	stroke			comorbidity	COPD	arthritis
																												OR	prevalence	if asthma	if COPD		OR	prevalence	if IHD	if COPD		OR	prevalence	if stroke	if COPD		OR	prevalence	if arthritis	if COPD
		Mean																										14.6332	0.00563696	0.159722	0.310913		9.18057	0.0059484	0.107048	0.328179		5.84914	0.0022666	0.0881406	0.125213		4.23809	0.00615311	0.0547886	0.339442
		95% LL																										10.2806	0.00413194	0.118231	0.242781		8.282	0.00460922	0.085803	0.271553		4.92641	0.00163066	0.0701926	0.0928661		3.84496	0.00474511	0.0440532	0.282404
		95% UL																										19.8676	0.00733231	0.203813	0.385322		10.1624	0.00742301	0.129223	0.383593		6.7513	0.00296641	0.1078	0.15748		4.65268	0.00761146	0.0660713	0.393998
	Asthma																																	Simulated	Prevalence of				Simulated	Prevalence of				Simulated	Prevalence of
																																		comorbidity	asthma	IHD			comorbidity	asthma	stroke			comorbidity	asthma	arthritis
																																	OR	prevalence	if IHD	if asthma		OR	prevalence	if stroke	if asthma		OR	prevalence	if arthritis	if asthma
		Mean																															4.25193	0.0064467	0.115743	0.182046		4.00391	0.00299687	0.116125	0.084641		3.00707	0.00931972	0.0828502	0.263226
		95% LL																															2.07698	0.00354473	0.0655139	0.104631		1.28336	0.00110985	0.0441012	0.0326981		2.1143	0.00651328	0.0620581	0.191851
		95% UL																															7.63491	0.0105775	0.181832	0.291123		9.3824	0.00622678	0.234348	0.177603		4.11086	0.0125306	0.106666	0.346321
	IHD																																						Simulated	Prevalence of				Simulated	Prevalence of
																																							comorbidity	IHD	stroke			comorbidity	IHD	arthritis
																																						OR	prevalence	if stroke	if IHD		OR	prevalence	if arthritis	if IHD
		Mean																																				7.20188	0.00704712	0.274358	0.126612		4.38302	0.018269	0.16255	0.326843
		95% LL																																				5.84828	0.00529158	0.224838	0.0954717		4.10461	0.0138249	0.12779	0.269048
		95% UL																																				8.41241	0.00885003	0.327322	0.15708		4.66216	0.0229965	0.196387	0.38185
	Stroke																																											Simulated	Prevalence of
																																												comorbidity	stroke	arthritis
																																											OR	prevalence	if arthritis	if stroke
		Mean																																									3.26663	0.0072954	0.0648749	0.280738
		95% LL																																									2.07044	0.00435708	0.0401245	0.192852
		95% UL																																									4.79869	0.0110326	0.0941061	0.383936

## Sheet: Conditional prev
	Condition 2	1	2	3	4	5	6	7	8	9	10
Condition 1		Hypertension	Diabetes	HIV	TB	Depression	COPD	Asthma	IHD	Stroke	Arthritis			# comorbidities
1	Hypertension	0	0.220994	0.141788	0.0104687	0.0599654	0.0343186	0.0514548	0.10834	0.0550467	0.225522			Mean	0.907898
		0	0.18839	0.0952105	0.00687732	0.0445563	0.0231343	0.0379374	0.0778155	0.0359628	0.170782			SE	0.048335
		0	0.255903	0.196875	0.0147349	0.0780885	0.0459953	0.0670872	0.14248	0.0757339	0.283408
2	Diabetes	0.735964	0	0.120353	0.0160244	0.0742026	0.0435494	0.0641082	0.144113	0.0581079	0.24461			Mean	1.50103
		0.675185	0	0.0774612	0.00846012	0.0493915	0.0301874	0.0157236	0.083171	0.0312026	0.136744			SE	0.0925159
		0.793052	0	0.175643	0.0272545	0.104653	0.0599947	0.15109	0.218111	0.097601	0.387252
3	HIV	0.263856	0.0672876	0	0.0270364	0.0550065	0.0128469	0.0273475	0.0476117	0.0220736	0.0729399			Mean	0.596006
		0.178502	0.0436193	0	0.0184097	0.0229853	0.00809826	0.0199909	0.0140771	0.0149044	0.0537163			SE	0.0603503
		0.362546	0.0996409	0	0.0362215	0.105054	0.0190549	0.0369282	0.112348	0.0298715	0.0939083
4	TB	0.357171	0.164359	0.495757	0	0.17467	0.0863853	0.0839965	0.183443	0.0329589	0			Mean	1.69193
		0.23261	0.0847317	0.335232	0	0.133116	0.0146461	0.0590157	0.108156	0.00587932	0			SE	0.14369
		0.496716	0.277713	0.654084	0	0.222345	0.249946	0.115094	0.282411	0.102997	0
5	Depression	0.41587	0.154852	0.205033	0.0355537	0	0.0603341	0.0983936	0.144893	0.0838767	0.269759			Mean	1.46857
		0.31874	0.104034	0.0853214	0.0280864	0	0.0291192	0.0366976	0.0896445	0.0405189	0.220787			SE	0.114745
		0.516089	0.216093	0.372695	0.0439787	0	0.103258	0.193414	0.218709	0.150796	0.31621
6	COPD	0.64287	0.245457	0.129367	0.047526	0.163449	0	0.310913	0.328179	0.125213	0.339442			Mean	2.33242
		0.454312	0.174765	0.0854523	0.00802988	0.0814327	0	0.242781	0.271553	0.0928661	0.282404			SE	0.128918
		0.800708	0.325999	0.183232	0.134817	0.274798	0	0.385322	0.383593	0.15748	0.393998
7	Asthma	0.493546	0.185095	0.14107	0.0236383	0.136493	0.159722	0	0.182046	0.084641	0.263226			Mean	1.66948
		0.3629	0.0454988	0.103303	0.0170813	0.0509786	0.118231	0	0.104631	0.0326981	0.191851			SE	0.151416
		0.623402	0.424672	0.184296	0.0313974	0.267646	0.203813	0	0.291123	0.177603	0.346321
8	IHD	0.659127	0.264737	0.155137	0.0327456	0.127418	0.107048	0.115743	0	0.126612	0.326843			Mean	1.91541
		0.501398	0.152062	0.0473686	0.0203086	0.0800083	0.085803	0.0655139	0	0.0954717	0.269048			SE	0.135837
		0.79816	0.401333	0.346008	0.0477027	0.187063	0.129223	0.181832	0	0.15708	0.38185
9	Stroke	0.721677	0.23022	0.155392	0.0126714	0.159238	0.0881406	0.116125	0.274358	0	0.280738			Mean	2.03856
		0.548425	0.126074	0.130762	0.0024001	0.0773546	0.0701926	0.0441012	0.224838	0	0.192852			SE	0.135921
		0.853796	0.376241	0.181817	0.0369689	0.276423	0.1078	0.234348	0.327322	0	0.383936
10	Arthritis	0.67849	0.221519	0.117744	0	0.117456	0.0547886	0.0828502	0.16255	0.0648749	0			Mean	1.51022
		0.569273	0.12684	0.0998463	0	0.0997042	0.0440532	0.0620581	0.12779	0.0401245	0			SE	0.0829367
		0.776592	0.350367	0.136696	0	0.135761	0.0660713	0.106666	0.196387	0.0941061	0
